# Supplementary material for: Genome Wide Expression Profiling during Spinal Cord Regeneration Identifies Comprehensive Cellular Responses in Zebrafish
Source: PLoS One. 2014 Jan 20;9(1):e84212. doi: 10.1371/journal.pone.0084212 (PMC3896338; doi:10.1371/journal.pone.0084212)
Supplement: Table S1 — List of genes differentially expressed during zebrafish spinal cord regeneration. (XLS) [file pone.0084212.s011.xls]

## Sheet: Sheet1
List of genes differentially expressed during zebrafish
spinal cord regeneration.
Gene Symbol	Normal Control	Day 1	Day3	Day7	Day10	Day15
a2bp1l	-0.225721	-0.197712	0.698494	-0.87526	0.194918	0.47078
aacs	-0.771706	-0.421979	0.399938	-0.883749	0.320754	0.16155
aanat1	-0.721092	-0.0185474	1.09568	-0.181312	0.720124	0.0221303
aatf	1.1741	0.1762	-0.909265	0.94554	-0.998383	-0.795453
abca1a	-1.15722	-0.1745	1.48478	-0.305101	1.05266	0.805075
abcg2c	-0.621524	-0.6649	0.41102	-0.425214	0.378411	0.0544415
abhd12	-0.210993	0.300551	-0.00508626	0.324598	-0.810843	-0.984903
abhd2b	-1.86288	-1.09867	1.1146	-1.53507	0.652976	0.776697
abhd3	-0.710618	-0.322291	0.871477	-0.848011	0.322834	0.65507
abi1	-0.736919	0.292162	0.7876	-0.448296	0.110905	0.0881729
acadm	1.16232	0.476439	-1.37612	0.817202	-1.13926	-0.411145
acadvl	0.327533	0.604467	-0.448804	0.0611553	-0.604804	-0.234635
acat2	0.237723	0.708694	-1.52244	0.499679	-1.4362	-0.650283
acbd3	0.23139	0.762118	-0.4775	0.390345	-0.692898	-0.489396
acbd6	-0.68007	0.0836309	0.452726	-0.8035	0.158574	0.267603
accn1	-0.499834	0.153677	0.351785	-0.447314	0.686711	0.0354746
accn2b	-0.845695	0.438474	0.0890603	-0.486331	1.18613	0.247175
accn2c	-0.480893	0.0341829	0.510073	-0.555692	0.371944	0.101152
accn4a	-0.572334	0.238761	-0.112051	-0.399861	0.813101	0.102491
ace2	-0.0912792	-0.822942	1.10216	-0.0459523	1.31002	0.390843
acly	-0.697919	-0.19304	0.267961	-0.877642	0.179384	0.524664
acot7	-0.662545	-0.0504711	0.569131	-0.631741	0.597557	0.0579065
acox3	1.59729	0.505539	-1.93022	1.60299	-1.4195	-1.99953
acp5a	2.49252	0.0354724	-0.804222	1.65525	-0.38586	0.00163428
acsl4	-0.349346	0.338406	0.953261	-0.438707	0.120147	-0.0480852
actc1	0.0824223	-2.18187	0.363214	2.06551	-0.673513	2.64235
actn4	-0.131777	-0.0851186	1.02184	-0.153274	0.0788107	-0.19022
actr2	0.336358	0.265116	-0.226673	0.395931	-1.19072	-0.634336
actr3	0.0768922	0.843429	-0.617689	0.0241315	-0.219941	-0.195449
actr5	1.17535	-0.00492509	-0.978197	1.02849	-0.809213	-0.620388
acvr2a	-0.556303	-0.0265411	1.16245	-0.532898	0.902594	0.189515
adam28	-0.59454	-0.793068	0.71915	-0.773858	0.612039	1.01501
adam8a	-1.05978	1.17731	0.869239	0.0907342	-0.606154	-2.61643
adam9	-1.10449	0.911708	0.910056	-0.401445	0.509761	-0.11643
adat1	0.687729	-0.448314	-0.0280525	0.95906	-0.38869	-0.333006
adcyap1a	0.287988	1.08632	-0.907445	-0.507725	-0.178378	0.768199
adcyap1b	-0.62499	1.27647	0.0183239	-0.60435	0.423152	0.138206
add3a	-0.652752	-0.127961	0.892083	-0.28211	0.90648	0.744607
adh8b	0.758468	0.141316	-0.591484	0.382774	-0.630493	-0.178271
adnp2	1.1674	0.186184	-0.452583	0.941213	-0.320112	-0.435134
adprhl1	-1.03286	-0.931133	1.03214	-0.67535	0.906568	0.308626
adra2a	-0.623352	-0.303842	0.291321	-0.741683	0.493808	0.346605
adra2c	-0.601721	-0.0604056	0.158418	-1.05075	0.644067	0.269382
adra2da	-0.102747	0.40715	0.0492083	-0.860914	0.480789	0.662178
adsl	0.553487	-0.270339	-0.250815	0.00124899	-1.00176	0.384476
agpat2	-0.948042	-0.399648	0.388567	-0.783891	1.21788	0.941701
agpat3	-0.275635	-0.290837	1.15069	-0.107783	0.820267	0.26899
agpat4	-0.626082	0.036293	1.12082	-0.0246318	-0.00763448	-0.164844
agr2	1.33817	1.21386	-1.04625	-0.143106	-0.367036	0.173777
agt	1.3543	2.59385	-0.908602	-0.1421	0.257817	-0.132739
agxtl	-0.41153	1.29836	-0.713723	0.0853688	-0.0917355	-0.468942
ahcyl2	-0.509305	0.00386047	0.775623	-0.48418	0.0251884	0.266324
ahr2	-0.626211	0.960919	0.163811	-0.0816894	0.0318966	0.193784
akap1	1.81665	0.11593	-1.11941	1.68124	-1.29749	-0.810089
alas2	0.109154	1.09722	-0.621591	0.675244	-1.54587	1.69586
aldh18a1	1.10815	0.0455313	-1.2526	1.29329	-1.65094	-0.894445
aldh1a2	-0.30941	1.1099	0.118742	-0.0825726	-0.328713	0.150282
aldh2b	0.860563	0.0351556	-1.18279	0.978679	-0.962248	-0.566223
aldh3d1	1.32436	-0.111437	-0.619113	1.42119	-0.785705	-0.673712
aldoaa	1.64261	0.944793	-2.19983	-0.520428	-2.50562	0.854546
aldoc	-0.604833	1.01942	-0.124973	-0.464241	0.328998	0.566087
alg1	1.56638	-0.0276019	-1.57349	1.30163	-1.66659	-0.910281
alg2	1.7842	1.07948	-2.00953	1.68982	-1.30301	-1.76618
alg3	1.73394	0.0378339	-1.26584	1.31572	-1.48722	-1.3527
alkbh5	1.61713	0.00813103	-1.434	1.4356	-1.49341	-0.640514
amd1	1.54325	0.158014	-2.66311	1.91521	-2.92465	-1.97532
ampd3	0.347529	0.147719	0.582544	-0.911161	0.664761	-0.0532371
amt	1.02396	0.426562	-1.10618	1.07796	-0.920805	-1.01374
anapc5	0.997711	0.152491	-0.627811	1.16811	-0.653064	-0.431054
angpt2	-0.631027	-0.61216	0.347508	-1.27683	0.567566	0.25376
angptl1	-0.781034	0.662903	-0.0769339	-0.132657	-0.270006	0.875957
angptl3	-0.662886	0.924875	-0.0431409	-0.879097	0.453907	0.669162
ankar	-0.904451	-0.456205	1.3314	0.0159156	0.761778	0.100069
ankfy1	-0.904861	-0.385814	1.62304	-0.190877	0.629326	1.11955
ankrd29	-0.651466	0.0465686	0.619548	-0.930159	0.0478748	0.688693
ankrd46	-0.573239	-0.0616554	0.14586	-0.704827	0.491942	0.455187
ankrd9	0.141107	0.488067	-1.0208	-0.752387	-0.721271	1.23015
anln-like	-0.0224166	-1.37442	0.0344071	0.16629	0.229585	-1.45663
anp32a	-0.495678	-0.112993	0.764986	-0.394895	0.581503	0.160458
anp32e	0.775014	0.215981	-0.499118	0.840597	-0.734647	-0.363534
anxa13	-0.0850423	1.21701	-0.0723701	0.268503	-0.167242	0.0489241
anxa1a	-0.366347	1.1384	-0.0238859	0.264577	0.13964	0.702264
anxa1b	1.3282	1.29642	-0.215128	0.147745	-0.168695	-0.0997979
anxa2a	-1.39929	0.85884	0.799743	0.152808	0.170564	-0.240562
anxa3b	-0.752819	-0.159994	1.31851	-0.0279179	0.734472	0.393647
anxa4	-1.51667	-0.121704	0.442898	-0.744549	0.482324	0.376571
anxa5	-0.277719	0.599694	-0.543436	0.50333	-0.962577	-0.432934
ap3m1	0.7125	0.793922	-0.264316	0.881001	-0.628254	-0.355379
apex1	1.38179	0.312345	-0.960322	1.01179	-0.932653	-0.464642
aplp	-0.654318	0.332442	-0.108308	-0.856965	0.584624	0.586807
apoeb	-2.15573	0.0998739	1.84471	0.760654	1.0732	-0.700173
appb	-0.684009	-0.0883115	0.403422	-0.93249	0.474919	0.700845
aqp8	-0.433999	1.51888	-0.116206	-1.01626	-0.412689	0.299572
aqp9a	-1.43596	-2.10642	1.81398	-0.402578	0.635181	0.563568
arf2	1.20839	0.996951	-0.566826	0.953285	-0.601129	-0.642145
arfgap3	1.60616	0.00912825	-0.691407	1.17138	-1.26382	-0.381118
arg2	-1.18078	0.273266	0.9703	-0.937863	0.448228	0.512771
arglu1a	-0.18371	-0.189429	0.698385	-0.339371	0.607257	0.911064
arhgap12	-0.314905	-0.171888	0.954943	-0.304042	0.513556	0.879146
arhgap29	-0.763119	0.0539848	0.0653982	-0.928433	0.17076	1.06388
arhgdia	-0.621389	-0.0403309	1.11997	-0.274616	0.156491	0.201015
arhgef1	-0.667797	-0.00147756	0.674001	-0.795204	0.610012	0.412661
arhgef18	0.878231	-0.103012	-0.354324	1.19926	-0.232884	-0.373185
arih1l	1.7263	-0.0525929	-1.86979	1.63362	-2.37655	-1.48122
arl13b	-0.799846	0.0586548	0.693718	-0.463936	0.568276	0.222467
arl2bp	1.62354	-0.232128	-1.52179	1.48019	-0.802422	-1.83204
arl4a	1.40004	0.0536804	-0.120836	1.50955	-0.487502	-0.217968
arl4d	-0.223304	-0.754874	0.508904	-0.11555	0.475927	0.469727
armc1	1.80465	-0.116141	-1.90514	1.68147	-2.18039	-1.52616
arntl1a	0.643739	0.0159918	-0.118758	0.652054	-0.921377	-0.0255407
arntl2	1.79699	0.0925399	-1.37861	1.36182	-1.61812	-1.20327
arpc1a	-0.372876	0.172508	0.876437	-0.254705	0.0199445	0.171528
arpc5a	-0.787163	1.18706	1.19371	0.0559467	0.421777	-0.193963
arpp19a	-0.934572	-0.209786	0.759586	-0.889304	0.301463	0.265637
arrdc2	0.0737085	-0.159416	1.02479	-0.255422	1.47306	0.267644
arrdc3	-0.402077	0.232578	0.867658	-0.571353	1.20717	0.0762781
asah1	1.36869	0.116463	-0.812796	1.28955	-0.877906	-0.72526
asap2a	-1.10775	-1.09969	1.18381	-0.676105	0.567041	0.536786
asb7	0.997845	-0.0759997	-0.770095	0.882535	-0.962247	-1.0577
ascl1a	-1.61747	1.31841	0.437629	-0.67914	0.172446	-0.0504643
ascl1b	-0.791681	-0.792892	0.680254	0.144119	1.00293	0.568648
asf1b	1.81288	0.0053587	-1.6444	1.98733	-2.01229	-1.6395
asns	1.59172	0.177306	-2.34826	1.84171	-2.33002	-1.75487
aspn	-2.28945	1.0129	-0.896393	0.485447	-1.13919	0.724212
asz1	2.24105	0.0585747	-2.59535	2.24065	-2.0461	-1.03979
atad1a	1.53687	-0.223022	-1.22156	0.989151	-0.848024	-0.951537
atad1b	0.773154	0.0326791	-0.74716	0.892317	-0.914757	-0.561112
atf3	-1.12818	3.01106	2.6109	0.305102	1.67117	-0.781917
atf4	-0.601506	-0.380565	1.29619	-0.305776	0.564409	0.970155
atg4c	-0.929373	-0.681477	1.03422	-0.754501	0.469112	0.258633
atic	1.40328	-0.0357974	-1.37001	1.58597	-1.37503	-0.787625
atl3	1.70163	0.355322	-1.47316	1.61539	-1.34196	-0.871761
atoh2b	-1.20648	0.155552	0.0904463	-0.806642	0.109496	-0.0297268
atp1a1a.4	-0.0776838	2.62967	-0.412351	0.793828	0.701535	-0.438441
atp1a1a.5	-1.91194	1.4385	-2.37304	-0.104903	0.891233	2.16895
atp1a3a	-1.11588	0.797895	-0.157764	-1.03747	0.303899	0.345518
atp1a3b	-0.563101	1.45524	-0.238949	-0.508239	0.343516	0.832824
atp1b1a	-0.914284	1.37743	0.0794388	-0.289742	0.260513	-0.186193
atp1b1b	0.0412566	2.32737	-0.255194	-0.494445	0.377907	0.7651
atp1b2a	-0.81548	0.233871	0.721011	-0.995363	0.129384	0.25036
atp1b2b	-0.137528	-0.131557	0.240801	-1.04478	0.298508	0.893305
atp2a1l	0.0293566	-0.210891	0.228716	-0.961246	-0.0535698	-0.103709
atp2a2a	0.391339	0.307064	0.128866	-1.13199	-1.45868	0.789872
atp2a2b	0.278452	0.692183	-0.30143	0.510158	-0.915195	-0.967296
atp2b3a	-1.12096	-0.20339	0.422662	-1.27288	0.500365	0.690213
atp5a1	0.764325	0.554588	-1.50458	0.246053	-1.55003	-0.390587
atp5h	0.417104	0.600598	-0.550881	-0.155211	-0.556111	0.411417
atp6ap1	0.19571	0.462962	-0.691554	0.188216	-0.340354	-0.539912
atp6v0a1	1.53411	0.0521294	-1.75945	1.18677	-1.53612	-1.09055
atp6v0b	-1.05653	0.579799	0.282862	-0.958406	0.0214653	0.411442
atp6v0c	-0.786138	0.121808	0.684493	-0.588087	0.287184	0.50089
atp6v1al	-1.01154	-0.0925767	0.368594	-0.981479	0.0816243	0.247867
atp6v1b2	-1.0271	-0.126577	0.387604	-0.926353	0.529677	0.388469
atp6v1ba	-0.296048	0.842731	0.393964	-0.158302	0.0108646	-0.23315
atp6v1c1l	-0.257366	1.09184	-0.222646	-0.146791	0.396403	0.545636
atp6v1d	-0.879793	0.203618	0.490296	-0.858685	0.100529	0.260798
atpaf2	0.0809692	0.0429198	-0.614162	0.520265	-0.522084	-0.549283
atxn7l2	1.06346	-0.0360225	-0.0662018	0.972112	-0.786378	-0.29916
azin1	-0.659823	-0.0104915	0.32571	-0.709582	0.356192	0.0700081
b3gat2	-0.53703	-0.335403	0.752749	-0.603792	0.677226	0.595817
b3gat3	0.840539	0.243781	-1.11721	1.2303	-1.0072	-0.439378
b3gnt5	0.192088	1.19927	-0.130194	0.0410999	-0.550347	0.627071
b4galt1	-0.468468	-0.0957546	0.741206	-0.548656	0.998197	0.556106
bad	1.71546	0.161314	-1.22662	1.62012	-1.49587	-0.777906
bag3	-0.34613	1.1177	0.437831	-0.73485	0.0548239	0.257274
baiap2l1a	1.83567	0.057886	-2.84086	1.92117	-2.38137	-1.65559
baiap2l1b	-1.86986	-2.13176	1.23926	-1.49354	1.18443	0.977763
barx1	-0.171931	-0.206285	0.77967	-0.30518	0.709788	0.136212
bat1	-0.457572	0.0969028	0.516272	-0.708832	0.186585	0.390377
bbs7	-0.573956	-0.533234	0.87074	-0.269632	0.689576	0.322632
bcam	-0.631797	0.885092	0.131655	-0.572787	0.189455	0.441754
bcan	-1.05216	-0.350006	1.12941	0.235169	1.1634	0.708705
bcap31	0.88159	0.168409	-0.426353	0.520472	-0.645201	-0.7511
bcat1	-0.691707	0.277231	0.287372	-1.17604	0.0254841	0.153433
bcl2l10	0.826671	0.458885	-0.79908	0.821497	-0.907566	-0.178053
bcl2l13	0.837108	0.275043	-1.01149	0.650386	-2.03501	-0.692486
bcl6	0.0297321	0.178273	0.245463	-0.257146	-0.469068	1.18788
bcs1l	1.13618	0.562717	-1.40428	0.890944	-1.23666	-0.655628
bdnf	-0.776916	0.415164	0.100762	-1.02863	0.00194788	0.0931681
bhlhb2	-1.73727	0.271118	0.326013	-1.10266	1.12179	-0.0242799
bhlhb3l	-1.00355	-0.37275	0.222544	-0.842474	1.09742	0.48719
bhlhb5	-1.27687	-0.218737	0.145318	-0.999097	0.546779	0.251492
bin2	-0.749903	1.36028	-0.445199	-0.153394	0.360861	0.118861
birc5a	1.48502	-0.0838925	-0.499435	1.6166	-1.55427	-1.26825
birc5b	1.82786	-0.145748	-4.32008	1.84747	-2.56195	-1.52331
blf	0.0305432	0.174555	-0.356144	0.747277	-0.699412	-0.509131
blm	-0.49309	-0.00071526	0.293583	-0.181129	0.935514	0.509212
blnk	-1.1209	-0.497687	1.38349	-0.774898	1.318	0.959525
bmi1	1.67453	0.282454	-1.33866	1.42666	-1.14364	-0.932476
bmp15	1.97017	0.0305567	-4.24116	2.22951	-2.9027	-1.21522
bmp5	-0.457312	-0.0532551	0.909561	-0.160953	0.755043	0.415249
bmper	-0.583012	-0.195367	1.35314	-0.408608	0.860536	0.257873
bmpr1b	0.780967	-0.0824321	-1.33543	1.48067	-0.984146	-0.400548
bmpr2a	-1.09604	-0.716982	0.614717	-1.16255	0.229086	0.492929
bnip3l	-1.09367	-0.465126	0.508736	-1.0373	0.358989	0.304349
bnip3l2	-0.692539	-0.0120629	0.943222	-0.401003	0.681489	0.0831014
boka	-0.105577	0.0768725	0.0316173	-0.665618	0.457757	0.155253
bokb	2.3625	-0.0669117	-3.20761	2.16002	-2.63869	-1.50283
braf	-0.722135	-0.579177	0.88416	-0.444595	0.43553	1.00422
brd7	0.570335	0.450478	-0.422992	0.780412	-0.543583	-0.242125
brp16	0.449165	0.0541182	-0.959985	0.192412	-0.887736	-1.14809
bsg	2.03106	0.953226	-1.00925	0.917546	-0.963548	-0.297008
btbd10a	-0.528027	-0.274561	0.665663	-0.55086	0.335219	0.382087
btbd6	-0.628038	-0.0339152	0.342752	-0.74988	0.2298	0.145864
btf3	-0.443806	-0.163265	0.68359	-0.391692	0.162395	0.20786
btg4	1.96695	0.129158	-8.32407	2.05657	-7.04184	-1.78299
bub3	1.21896	-0.0641152	-0.780955	1.16837	-1.31497	-0.596868
bud31	0.488868	0.214587	-0.85444	0.635329	-0.853002	-0.706743
bzw1b	1.64059	0.596217	-1.37322	1.27723	-1.75183	-1.86153
c10orf119	1.52354	0.0129824	-1.78836	1.14868	-1.86766	-1.6187
c11orf2	1.2966	0.652662	-1.42794	1.27624	-1.30373	-0.484956
c1galt1	1.10299	0.0441688	-1.54763	0.818009	-1.55677	-1.20678
c1galt1c1	-0.379003	-1.4293	0.193721	-0.700619	0.637328	0.582295
c1qc	-0.472957	0.211281	1.29725	0.360099	0.350021	-0.203234
c1ql3b	-0.928057	0.829148	-0.0583442	-0.917746	0.256746	0.492672
c1qtnf4	-0.435103	-0.105049	0.353745	-0.84844	0.346874	0.677269
c20orf149l	-0.792839	0.125096	1.45974	-0.0272757	1.04803	-0.0301619
c20orf24	1.23708	0.642177	-0.485331	1.04388	-0.561585	-0.427269
c2cd2l	0.47482	-1.06337	-2.53568	1.0384	-1.01917	-2.06467
c3orf58a	1.24106	-0.137223	-1.22841	1.17835	-1.10421	-1.21007
c6ast3	1.90878	0.164291	-0.798878	1.19192	-1.13406	1.90573
c6ast4	1.99608	0.105576	-0.768965	1.1194	-1.20221	2.4462
c6orf83	-1.02732	-0.041592	0.679693	-0.53969	0.305285	0.159397
ca15b	2.19483	0.2375	-5.62364	2.04512	-5.22553	-2.40403
ca15c	0.141379	-0.513835	0.0367896	-0.294281	1.04351	0.0245298
cacna2d1a	0.373586	-0.494039	0.498095	-1.16004	-0.265333	0.133825
cacnb2a	-0.839447	-1.20984	0.539251	-1.36392	2.25727	1.8463
cacng2	-0.990078	0.0568708	0.0381152	-1.26201	0.216981	0.207956
cadm3	-1.58469	0.00501156	-0.646555	0.546872	0.622599	0.333418
cadm4	-0.60798	0.513056	1.00531	-0.0879593	0.144339	0.226197
calca	-1.04441	1.33215	-0.0142754	-0.0117127	0.331675	0.107011
calcoco1	-0.627135	0.295573	0.227712	-0.736231	0.642396	-0.0650531
calcoco2	0.194629	-0.008883	1.42224	-0.823003	1.2488	-0.25292
calm1a	-0.718376	-0.314245	0.546505	-1.0358	0.452457	0.92621
calm1b	-0.69545	-0.357006	0.361903	-1.16125	0.42393	0.89366
calm2a	-0.526475	-0.377682	0.768789	-0.375082	0.450998	0.701056
calm2b	-0.792205	-0.0402381	0.213817	-0.951098	0.197701	0.412644
calm3a	-0.171748	0.844744	-0.684604	-0.317542	0.147918	0.823913
calr	0.177793	0.308506	-0.121169	0.247736	-0.814591	-0.754445
calua	-0.640888	0.603372	0.472906	-0.1253	0.0731098	-0.129926
calub	1.55792	0.52149	-0.965252	1.30874	-1.17068	-0.710133
camk2d2	-0.447528	0.0525557	0.123969	-1.03593	0.27049	0.560644
camkv	-0.600773	-0.159719	0.393036	-1.18216	0.302953	0.551982
camsap1l1	-1.43718	-0.0485207	0.139841	-1.35005	0.0886203	0.195807
cand1	-0.856156	-0.618055	0.452435	-0.630718	0.493508	0.197672
cap1	1.65417	0.0687625	-0.758018	1.44809	-1.45326	-1.33402
capn3	-1.32241	-0.521736	2.02196	-0.413344	1.2169	1.69033
capn9	0.172163	-0.22222	1.06029	-0.972239	0.514473	-0.14453
caprin1	-0.348549	-0.5141	0.493688	0.0407403	0.237414	-0.353448
capsl	-1.52985	0.078661	1.03209	0.472412	0.831944	-0.556314
casp2	1.56081	-0.0392523	-1.13589	1.09527	-0.965542	-0.787471
casp7	-0.833645	0.487935	0.991406	-0.306723	0.37578	-0.276067
casp8	0.204041	0.249665	-0.248608	0.559437	-0.594772	-0.907846
caspa	-1.0288	0.71775	0.65989	-0.0315326	0.28689	-0.283358
caspb	-1.71505	0.600047	1.1485	0.314565	0.0687318	-0.527798
cast	-0.159967	0.349882	0.516505	-0.655924	0.206054	0.143782
cav2	-0.543429	-0.0914307	0.0278762	-0.539691	0.878649	0.6037
cbfb	-0.846896	-0.396089	0.438652	-0.838059	0.801494	0.495283
cbln1	-0.269872	1.80875	-1.57723	0.276597	-0.4939	0.414051
cbx1b	-0.638142	-0.238265	0.343103	-0.406396	0.745061	0.423851
cbx2	1.36265	0.0332864	-0.928312	1.5424	-0.687455	-0.771133
cbx4	-0.621792	-0.0309044	0.343804	-0.681813	0.410375	0.0987573
cby1	0.639866	0.0598257	-0.443032	0.903935	-0.273229	-0.378734
ccdc106	2.38613	0.191119	-3.49775	2.47967	-4.53313	-1.87543
ccdc146	-0.71653	-0.855821	1.03558	0.0586282	0.611261	0.0626542
ccdc24	-1.50843	-1.29267	1.1508	-0.744773	0.623413	0.589668
ccdc53	0.109087	0.0764246	-0.428544	0.695864	0.406505	-0.600641
ccdc65	-1.40174	-0.293974	1.92268	0.163197	1.3213	-0.102878
ccl1	-0.802044	-0.367811	1.89208	-0.520322	1.67694	1.17826
ccm2	1.30705	0.00106494	-0.945251	1.73813	-0.846241	-1.87775
ccna2	1.82247	0.00988579	-1.58462	1.99525	-1.97733	-1.17243
ccnb1	2.46651	0.408577	-5.76069	2.1741	-5.97658	-2.22753
ccnb2	2.0468	0.0865838	-4.13875	2.07989	-2.77887	-1.55804
ccnd1	-1.18945	0.822959	0.207655	-0.608547	0.427341	-0.0293166
ccne	1.51271	0.179866	-2.05075	2.51803	-1.29159	-0.971582
ccnf	0.651065	-1.1024	0.125676	0.570277	-1.05775	-1.28802
ccnh	1.05764	-0.0340055	-2.46156	1.56398	-2.17307	-1.34964
ccni	-0.582451	-0.0272185	0.549792	-0.56899	0.534755	0.373823
cct8	-0.635686	-0.239923	0.807915	-0.384823	0.286237	0.231289
cd63	-0.919603	0.825575	0.588735	-0.350607	0.361013	-0.0628831
cd81	-0.953382	0.999587	-0.0633629	0.021927	0.283501	0.555837
cd82	-0.448573	-1.17709	0.773952	-0.378525	0.635803	-0.212909
cdc16	1.4586	0.0483319	-0.380559	1.28617	-0.441147	-0.586711
cdc20	2.01211	0.0677846	-1.88758	2.04625	-3.04499	-2.13002
cdc27	1.66226	0.0462402	-1.2117	1.54769	-1.27979	-0.766746
cdc42ep2	2.56569	-0.393612	-3.54318	1.27409	-2.50216	-1.43279
cdc42ep4	-0.733726	-0.638776	0.678611	-0.357189	0.282129	0.364257
cdc5l	1.05185	0.327702	-1.06025	0.753758	-0.837702	-0.319821
cdc73	-0.694221	-0.817882	0.578497	-0.985329	1.73484	1.519
cdh17	-0.47671	2.2256	-0.479306	0.038156	0.305752	0.0386249
cdh2	-1.35961	0.234465	1.08917	-0.38384	0.588362	-0.0157696
cdh23	-1.18103	-0.775644	1.76261	-0.557418	1.28239	0.0198355
cdh5	0.111432	1.33277	-0.160276	-0.243385	-0.0617569	0.835249
cdk2	1.37153	0.041839	-0.26752	1.52062	-1.08612	-1.1586
cdk5	-0.39574	-0.0833789	0.80996	-0.272317	0.320374	0.751903
cdk7	1.47765	0.215068	-1.95949	1.03352	-1.75168	-1.14508
cdkl1	-0.842632	-0.276849	0.744799	0.0989547	1.18142	0.10045
cdkn1b	-0.150626	-0.260099	0.710984	-0.591353	0.645111	-0.161851
cdx1a	-0.706015	-0.116959	1.36425	-0.14875	0.969215	0.082092
cebp1	-1.05167	-0.702157	0.315981	-1.09991	0.584167	0.458449
cebpa	-0.574708	0.493801	1.03215	-0.195307	1.42697	-0.0677269
cebpb	0.120278	0.901658	0.753421	-0.431553	1.156	-0.633179
cebpd	0.143084	1.0611	0.0418703	-0.977934	0.228335	-0.115817
cebpg	1.11258	0.780715	-1.06755	0.841812	-0.952557	-0.635941
cell	2.3573	-0.354678	-2.20014	2.25651	-1.87901	2.3733
celsr2	-0.623819	-0.840945	0.171033	-1.15287	0.554969	0.214456
cenpn	2.2675	0.00212352	-0.682359	2.09518	-1.45821	-1.20348
cetn3	1.3517	0.146613	-1.16389	1.35908	-0.818123	-0.432035
cetp	-0.983729	0.0394486	-0.159281	-0.552604	0.992859	0.635429
cfl1	1.87953	0.0887362	-3.54639	1.60323	-2.97527	-1.48123
cfl2	0.119615	-0.297131	1.23387	-1.21421	0.690578	-0.335502
cfl2l	-0.0338427	0.205637	-0.114078	0.208451	-0.944428	-0.407209
CH211-117M20.9	1.071	0.425411	-1.40965	0.23898	-0.746104	-0.206167
CH211-155M12.4	-0.592214	0.291823	-0.0757575	-1.54822	1.09117	0.767832
CH211-160L17.2	-0.782767	-0.531604	0.810034	-0.871231	0.29789	0.318012
CH211-212M21.4	-0.861217	-0.374509	0.923216	0.13675	0.219907	0.0810262
CH211-218C17.2	-0.401318	0.458361	0.349767	-0.707911	0.0423543	0.124235
CH211-278B8.3	1.55055	0.0529324	-0.309906	1.77336	-1.04413	-1.07496
CH211-279M15.2	-0.975966	-0.0460997	0.281534	-1.07187	0.266385	0.675087
CH211-282E16.1	-0.398104	-1.2226	0.344529	-0.376933	0.0629916	0.336934
CH211-57H10.4	-1.54989	-0.647955	0.129703	-1.51507	0.514426	1.07786
CH211-66I11.1	-0.460656	-0.409096	0.803429	-0.373365	0.991353	0.353406
CH211-89F7.4	-1.28125	1.22648	0.372791	-0.282481	0.741312	-0.196133
CH73-13B6.3	1.75825	0.0826831	-2.36539	2.02573	-1.72994	-1.78279
chac2	-0.55177	-0.215378	0.659087	-0.42625	0.265048	0.511098
chaf1a	1.72715	0.0261862	-1.59315	1.58215	-1.74507	-1.40126
chaf1b	1.12454	-0.353437	-0.283062	1.74582	-1.76943	-2.46879
chd1l	-0.557131	-0.786627	0.296254	-0.217712	0.524532	-0.00868352
chek1	1.55078	0.0731363	-0.665206	1.67503	-1.35603	-1.20436
chek2	1.77468	0.167068	-1.63601	2.03225	-1.87983	-1.08672
chga	-1.0766	0.0905647	0.12797	-0.876774	0.435865	0.161307
chico	1.18465	-0.36094	-1.25014	0.904726	-1.12115	-0.0536896
chka	-0.638163	0.216891	-0.0713337	-1.07393	0.596128	0.896027
chmp4b	-0.413686	0.126499	1.18706	-0.281853	0.525561	0.25917
chrm2	-1.14281	-0.803747	0.526059	-0.883211	0.860209	0.477304
chrm5	-0.433491	-0.144641	0.675624	-0.523374	0.717115	0.0499673
chrna2a	-0.542921	-0.0512659	1.08278	-0.148017	0.894066	-0.559549
chst11	-0.70322	0.728955	0.289397	-0.37244	0.550521	0.361431
ck2b	-0.529634	0.15599	0.609921	-0.396569	0.182437	0.308119
ckma	-0.72365	-0.319101	0.795352	-0.562688	0.055309	0.904932
ckmt1	-0.345257	2.059	-0.409512	0.131425	0.360387	0.93074
clasp2	-0.135035	-0.46551	1.12599	-0.198662	0.871066	0.955866
cldn7	1.44909	0.0697632	-1.92994	1.64946	-1.31394	-0.572698
cldnb	1.20494	0.845708	-1.09796	-0.130087	0.404393	-0.12606
cldnd	1.44556	-0.0122989	-5.30354	1.71503	-3.78258	-1.0381
cldne	2.04668	1.68682	-0.672172	0.0893637	-0.735166	0.104954
cldng	2.01741	0.0505247	-6.43907	1.9566	-4.80583	-1.74
clic1	-0.630406	0.646763	0.671878	-0.0970081	0.175938	-0.0952012
clock3	-0.574798	-0.0952105	0.0728178	-0.421012	0.735078	0.601414
clrn1	-1.02979	-0.573588	0.360678	-1.00364	0.65546	0.626168
clstn1	-0.714413	-0.0943518	0.600395	-0.968627	0.312819	0.645127
clu	-1.27653	0.493519	0.134901	-0.529161	0.331814	-0.101542
cmg2b	-0.445309	-0.82634	0.425668	-1.32983	0.499007	0.77939
cmklr1	-0.865866	-0.195144	1.44177	0.255173	1.07394	-0.0707839
cmtm4	-0.450883	-0.179235	0.611662	-0.775547	0.411044	0.575879
cnga5	-0.623683	-0.390608	0.773648	-0.413766	1.0465	0.983455
cnksr1	-0.861781	-0.44862	0.509227	-1.03216	0.454167	0.420818
cnn2	-0.806757	1.05043	0.574336	-0.284316	0.0557718	0.359568
cnot6	1.60251	0.0556653	-1.79604	1.75524	-1.64688	-0.888812
cnpy1	1.10354	0.532754	-1.02585	1.03659	-0.903559	-0.974829
cnpy2	1.94431	-0.05299	-1.92374	1.53751	-1.68153	-1.30493
cntfr	-0.73992	-0.0362816	0.664053	-0.782125	0.529644	0.0611385
cntn1b	-0.698899	-0.0502005	0.328833	-0.944428	0.544535	0.73107
cobra1	0.946148	0.269591	-0.758415	0.8208	-0.579238	-0.70659
coil	0.941581	0.241182	-0.523786	0.976105	-0.959477	-0.806024
col10a1	-0.0889522	1.25137	-0.794022	1.25151	-1.65165	1.26663
col1a1	-0.48397	-0.16256	0.123403	0.802289	-1.0054	1.91695
col1a2	-0.907362	-0.0603492	0.127772	0.593092	-0.744264	1.81945
colec11	-0.207313	-0.803171	0.825528	-0.088538	0.540946	-0.555685
colm	0.203578	1.01824	-0.515764	-0.247925	-0.579676	0.402808
commd2	0.9878	0.218838	-0.421186	1.06909	-0.683319	-0.749403
copeb	-0.714182	0.794302	1.08627	-0.37031	0.385483	-0.0162066
cops6	-0.27061	-0.383793	0.42065	-0.542672	1.23659	1.00445
cotl1	-0.90599	0.0700204	0.559851	-0.562814	0.282954	0.172016
cpa2	0.548389	1.74771	-1.16478	0.443542	1.06238	-0.254346
cplx2	-0.832888	-0.114549	0.24806	-0.950418	0.595777	0.782376
cpox	0.361379	0.266377	-0.927666	0.480909	-1.6093	-0.486753
cpsf2	0.985917	0.120059	-0.819194	0.706807	-1.12688	-0.88118
crb2l	-1.882	1.79582	1.66877	0.0662111	0.565807	-1.15702
crb3b	2.0896	-0.053123	-2.58885	1.94683	-1.96817	-1.72482
creb3l3	-0.916008	0.0808229	0.888853	-0.649558	0.610763	-0.019591
creld2	0.975641	0.469791	-0.536742	1.10366	-1.20405	-1.2391
crfb2	-1.37306	-0.565378	0.551941	-1.00013	1.23063	0.673522
crfb4	-0.577799	0.390534	0.706039	-0.427589	0.271369	-0.111721
crfb8	-1.38287	-0.337064	2.36927	-0.134819	1.58868	1.79007
crhbp	-1.22349	1.52871	1.58138	-0.074838	0.736381	-0.160774
crsp6	-0.076815	-0.509343	0.270141	-0.24005	1.49974	1.26616
crsp7	1.98325	0.176686	-2.5429	1.93922	-2.24386	-1.27239
crsp8	1.0306	0.144094	-0.295976	0.978686	-0.536449	-0.219147
crtap	-1.10444	0.0643584	1.1443	-0.223931	1.14263	-0.148986
crx	-1.66083	-1.93115	0.787513	-0.104938	0.77593	-0.772565
cry2b	-0.298589	-0.19273	1.04604	-0.44571	0.305898	0.269145
cry4	0.410955	-0.0900189	-0.104651	0.0547231	-0.964934	0.0277011
cryabb	0.261275	0.49027	-0.114142	-1.13933	0.659503	1.19521
cryba2b	-1.06339	-1.82913	2.19249	0.977191	1.2713	-0.661154
cryba4	-0.872013	-0.823252	0.839086	-0.736773	0.497184	0.246222
crybb1	-0.381419	-0.641422	1.30394	-0.41749	0.665843	0.52122
crygmx	-1.16741	-0.964535	0.769191	-0.435703	0.595009	1.17899
cryzl1	0.536855	0.0711867	-1.01412	0.47091	-0.704536	-0.24157
csad	1.94679	0.205921	-3.6302	2.50364	-3.72741	-2.59798
csdc2	-1.0102	0.0602961	0.135003	-1.14371	0.284257	0.124685
csf1r	-0.873957	0.455248	1.55695	-1.24249	0.586681	-0.234227
csrp1	-0.604128	-0.564524	0.260267	-1.22684	1.2014	0.467247
ctbp1	1.43152	-0.00466061	-0.532019	1.40737	-0.930185	-0.956244
ctbs	-0.625066	0.0532424	0.799419	-0.200895	0.960181	-0.170284
ctgf	-1.12824	0.747085	0.544028	-0.411441	-0.0973913	0.223029
cth1	1.41587	-0.0192318	-5.52894	1.90648	-3.69652	-1.33676
cthrc1a	-2.21117	0.843196	1.18136	0.424191	-0.000927289	-1.42746
ctnnbl1	0.384051	0.0300353	-0.156671	0.529736	-0.602017	-0.490304
ctns	-0.301775	0.116499	1.19827	-0.276478	0.256478	0.0278629
ctrb1	2.22194	0.672074	-3.78213	1.08836	-3.44915	2.59479
ctrl	1.9126	0.475079	-1.11803	0.853633	-1.28995	2.343
ctsba	0.574179	0.299928	0.5384	-3.01242	-0.254074	-0.345228
ctsf	-0.907605	-0.0939074	0.0536935	-0.985878	0.402788	0.241402
ctsk	-0.921607	0.553784	0.975503	0.205514	0.158968	-0.0959488
ctsl.1	-0.224775	0.192267	0.864272	-0.455894	1.12178	-0.097109
cugbp2	-0.639167	-0.10281	0.692553	-0.935517	0.461771	0.382029
cx27.5	-0.186919	0.177442	0.654859	-0.273322	0.927565	-0.485771
cx28.9	-0.274153	1.41019	0.298147	-0.334873	1.6659	-0.103022
cx32.2	-1.17689	1.75325	1.5528	0.278212	0.812442	-0.458899
cx32.3	-0.673204	1.80888	0.173423	0.214615	1.64076	-0.951387
cx33.8	1.83466	-0.265741	-1.52912	1.35237	-0.82686	-0.518151
cx39.4	0.351068	0.780857	-0.590572	-0.614929	-0.109578	0.33247
cx43.4	1.32456	0.00266679	-2.02964	1.47167	-2.29988	-1.50005
cx44.2	1.6831	0.132498	-1.63752	2.24707	-1.4285	-1.12153
cx47.1	-0.872932	0.0844485	0.947672	-0.241532	0.108008	0.00174968
cx52.9	-0.474001	-0.464551	1.14471	-0.266453	0.978434	0.48623
cxcl12a	-0.425881	0.263682	0.211065	-0.750436	0.669581	-0.0677859
cxcl12b	-1.11157	-0.3998	0.739513	-1.20297	0.300952	0.100723
cxcr3.2	-1.16755	0.889417	1.50878	0.024234	0.510982	-0.10241
cxcr4a	0.368594	1.00607	-0.614573	0.438941	-0.238968	-0.257557
cxcr4b	-0.377759	-0.0976963	0.882364	-0.116695	1.07818	0.129478
cyb5a	1.13111	1.18295	-1.32556	0.67881	-1.12069	-0.212987
cyb5b	-0.748506	0.999236	0.628232	-0.53457	0.151921	-0.0339022
cyba	-0.711727	0.883763	0.656804	-0.366485	0.253806	0.303197
cybb	-0.708624	1.3108	-0.051997	-0.0854006	-0.0861853	0.287596
cyp11a1	1.93864	-0.064916	-3.32057	1.80187	-3.3046	-1.77598
cyp17a1	2.07813	0.278556	-2.13966	2.07857	-1.45215	-1.55619
cyp19a1b	0.159568	2.64356	-0.253395	-0.336898	1.54093	1.9405
cyp1a	0.0122147	0.828537	-0.628491	-0.130377	-0.201718	0.184371
cyp26a1	0.00489584	-1.13767	-0.978528	0.328966	0.0853853	0.942969
cyp26b1	-0.908096	0.795153	0.150084	-1.09434	0.137188	0.150575
cyp2aa3v1	0.827611	-1.44965	0.13409	-0.252757	0.0717262	-0.487129
cyp2j27	-1.06978	-0.175703	0.390137	-0.511696	0.737909	0.614256
cyp2j30	-1.18154	-0.261464	0.0209007	-1.18981	0.477465	0.650832
cyp4v2	-0.293619	-0.71245	0.548204	-0.443023	1.21807	-0.0431941
d4st1	0.277752	-0.103513	-0.469989	0.812999	-0.107535	-1.0619
dab1	-0.922249	-0.24396	0.754748	-0.94168	0.332564	0.611722
dab2	1.94458	0.125723	-2.80272	1.6165	-2.11001	-1.40133
dacha	-0.469172	-0.30558	0.416121	-0.620111	0.341608	0.40649
dao.2	-0.625632	-0.413243	1.36288	0.29181	1.1789	0.520644
dao.3	-1.18823	-0.643161	0.920286	-1.22805	0.931274	0.356152
dap1b	1.13683	0.0437199	-1.02654	1.08477	-0.350198	-0.208967
daxx	1.62498	0.0940933	-1.78507	1.4671	-1.96028	-1.08965
dazl	1.73346	-0.103536	-4.22178	1.97932	-3.29021	-1.68122
dbx2	-0.632693	-0.951936	0.48152	-1.17326	2.13613	1.90043
dck	0.964483	-0.12593	-2.04766	1.53913	-2.88421	-2.11605
dclk1	-0.913551	0.388257	0.502103	-1.08099	0.215798	0.0690832
dcp2	-0.41209	-0.144118	0.597129	-0.272895	0.79157	0.124819
dcps	-0.500353	-0.941706	0.329497	-0.484618	0.306235	0.36372
dctd	2.57821	0.030928	-1.24715	2.26887	-1.43896	-0.976855
dcun1d2	-0.478804	0.0121765	0.919405	-0.390536	0.316649	0.205727
dcun1d5	1.24423	0.646346	-1.50166	1.20365	-1.33551	-0.706366
dcxr	1.03885	-0.0427869	-0.189928	0.835964	-0.365399	-0.739508
ddx19	1.84333	0.122307	-1.63274	1.97184	-1.3737	-0.793383
ddx27	0.992205	0.441325	-1.02004	0.90259	-0.832464	-0.9576
ddx39b	1.82566	0.347674	-1.84433	1.67466	-1.88339	-1.03535
ddx41	2.51088	-0.0997786	-7.78567	1.32173	-6.16374	-1.04172
ddx49	0.538175	0.0711991	-0.439703	0.64064	-0.745845	-0.69114
ddx52	1.02128	0.130838	-0.587847	1.13102	-0.965348	-1.12089
ddx56	0.937818	0.296503	-0.720782	0.885571	-0.901195	-1.1198
dedd1	-0.620389	-0.587175	1.07397	-0.528887	1.23417	0.835641
defbl1	2.00652	1.08736	-2.39988	-0.62322	-2.37688	2.10073
dennd5b	-0.353641	-0.205311	0.833239	-0.235561	0.487901	0.481005
depdc1a	1.6782	0.181042	-1.54255	1.83093	-3.33638	-1.81714
depdc6	-0.935427	0.0266422	0.272339	-0.796667	0.634795	0.569643
desm	-0.260207	1.59688	0.498301	-0.461041	-0.204395	-0.303878
det1	1.72161	0.00104999	-1.12424	1.63049	-1.23454	-0.778948
dgat1	-0.640582	0.098081	0.737502	-0.879581	0.154243	0.66967
dgcr2	-0.696504	-0.386375	0.125292	-1.09511	0.211515	0.360222
dhcr24	1.60502	0.0244659	-0.890735	1.60978	-0.775762	-0.795005
dhcr7	-0.37155	-0.200041	0.372675	-1.04779	0.0974938	0.37649
dhfr	1.51196	0.0193017	-0.499698	1.44702	-0.737128	-1.00571
dhrs1	-0.142816	0.291493	0.0134182	-0.516132	0.691082	0.962603
dhrs3a	-1.39062	0.975814	1.36689	-0.541591	-0.0139836	0.177579
dhrs7	-0.208324	-0.479824	1.0109	-0.376696	0.536661	0.317113
dhx16	0.903321	0.14446	-0.470454	1.15631	-0.841687	-0.57778
dip2b	-0.50113	-0.292226	1.21245	0.158557	0.211604	0.262365
diras1	-0.687616	0.0197337	0.0285794	-1.05816	0.362545	0.27833
dixdc1	-1.24824	0.332794	0.850985	-0.761467	0.613803	0.0703278
dkc1	0.836165	0.132199	-1.47927	1.02829	-1.75738	-1.39458
DKEY-117N7.8	-0.414753	1.94873	0.12062	-0.593593	0.767565	-0.0921394
DKEY-171O17.8	0.142645	0.18934	-0.292411	-0.910501	0.368146	0.372756
DKEY-1O2.6	-1.03915	1.5199	0.794889	-0.0125554	1.20875	-0.329871
DKEY-218F9.8	-0.780846	0.203694	0.749174	-0.411984	0.116196	0.380606
DKEY-238N5.2	1.58332	-0.0247466	-0.756003	1.68836	-0.84919	-0.81362
DKEY-250M6.3	-0.121871	-0.00584173	1.27271	-0.078746	1.02554	-0.77207
DKEY-273O13.2	1.91338	0.0014054	-0.865566	1.95785	-1.7672	-1.0768
DKEY-77F17.8	-0.828846	1.45043	-0.182193	-0.465812	1.03289	0.288507
DKEY-7O6.5	-0.366583	1.60888	-0.635508	0.0682165	0.336389	-0.456887
dlb	-1.3769	-0.300443	0.77015	0.359214	0.782739	0.137721
dlc	-0.482169	-0.00770251	0.549235	-0.365098	0.857832	0.307514
dld	-0.842944	-0.604314	1.00389	0.194592	1.35166	0.688078
dlg1l	-0.43226	-0.457811	0.580136	-0.491141	0.454805	0.665271
dlg2	-0.629602	-0.133521	0.321438	-1.37541	0.408616	0.611557
dlg4	-1.56351	-0.38279	0.19682	-1.29397	0.245293	0.178091
dlgap5	1.56393	-0.205179	-1.34293	1.83033	-2.12272	-1.85916
dll4	-0.311316	0.0136162	0.315838	-0.976508	-0.162519	0.230843
dlst	-0.0629479	0.0207256	0.669452	-0.359505	0.0326185	0.287805
dlx1a	-0.658905	-0.245217	0.555761	-0.505699	0.455461	0.596017
dlx6a	2.6462	0.132394	-5.04052	1.07058	-3.19378	-2.28917
dmbx1a	-1.38475	1.84684	0.516519	-0.66112	0.457881	-0.982307
dmrt1	0.619425	-1.35685	0.04659	0.155316	0.273886	-0.916496
dmrt2b	-0.326346	-0.429555	0.930799	-0.171053	0.650455	0.766355
dnajb11	0.878708	0.879826	-0.638458	0.769788	-1.21049	-0.900144
dnajb12	0.63442	0.381972	-1.00351	0.71555	-0.908538	-0.527631
dnajc10	1.03126	-0.0323092	-0.383236	1.19639	-1.12299	-0.510649
dnajc3	0.678568	0.424383	-0.959505	0.303797	-1.21684	-0.778228
dnajc5	-0.434228	-0.127106	0.817428	-0.671825	0.649275	0.733674
dnd	1.69395	-0.126172	-3.52601	1.52042	-3.20385	-1.50821
dnl2	1.50704	-0.043005	-2.63987	0.838059	-1.63914	-1.5885
dnmt1	1.77232	0.00714111	-2.06928	1.82214	-1.9653	-0.986059
dnmt3	1.66958	-0.186396	-2.56078	1.83153	-2.41502	-1.74291
dnmt4	-0.606694	-0.758621	0.262736	-1.11259	0.275954	0.28388
dnmt5	1.68131	0.0151	-0.950891	1.52856	-1.64058	-1.06957
dnmt6	-0.759538	-0.532474	0.573059	-0.861806	0.562849	0.719333
dok1b	-0.427234	-0.292744	1.20964	-0.163599	0.532614	0.880429
dpcd	0.864248	1.08471	-0.25446	1.06365	-0.217492	-0.434647
dpysl3	-0.84199	-0.622789	0.453392	-0.577177	0.337447	0.686074
dpysl4	-0.719273	-0.377625	1.01287	-0.320332	1.00229	0.688684
dpysl5a	-0.749239	-0.33895	1.29886	-0.120328	0.793691	0.353426
dpysl5b	-1.03826	-0.104839	0.65857	-0.801117	0.772447	0.357376
drd2b	-0.639858	-0.523742	0.450798	-1.36983	0.647479	0.458761
drd4a	-1.06737	-0.472496	0.955256	-0.166218	0.822298	0.376056
dscc1	2.05216	-0.00308832	-2.30946	2.25104	-2.40304	-1.45247
dtk	-1.66901	-1.585	1.06054	-1.34975	0.758376	0.945135
dtnbp1b	-0.757186	-0.322988	0.743987	-0.497801	0.702785	0.804751
dtwd1	-0.898155	-0.642672	0.745938	0.715006	0.322092	0.166249
dtymk	-0.834587	-0.746434	0.379857	-1.07301	0.693075	0.161812
dusp1	0.926501	0.233226	-0.899213	0.390976	-0.301864	-0.435303
dusp3	0.577889	-0.138633	1.42981	-0.932258	1.41454	-0.734018
dusp6	-0.546507	0.129229	0.783197	-0.516071	0.429086	0.353846
dut	1.1399	-0.118119	-0.619684	1.19631	-1.07898	-0.840645
dvr1	1.54121	0.022048	-3.66699	1.72689	-3.54936	-1.90354
dvr1rbp	1.56235	0.0454726	-1.3975	1.44287	-1.84761	-1.40513
dysfip1	-0.0725956	0.686849	0.892143	-1.94092	0.887637	-1.016
dytn	0.0389782	-0.126652	0.640409	-0.332951	0.94603	0.957162
eaf2	0.9614	0.276866	-0.198909	1.10135	-0.667439	-0.683293
eapp	0.656623	0.101861	-0.629482	1.2604	-0.492013	-0.483521
ebna1bp2l	1.22868	0.0833597	-1.95044	1.00334	-1.87588	-0.968824
ecd	1.07896	0.00505161	-0.536861	1.07693	-0.721004	-0.545842
ect2	1.91167	0.0362781	-0.850423	1.79805	-1.06378	-0.948143
edc3	-0.219511	-1.09686	0.291897	-0.318681	-0.250975	0.146923
eef2l	-0.672318	0.00638199	1.07609	-0.187209	0.237126	0.429882
ef1a	-1.18279	-0.600114	0.675894	-0.809539	0.186502	0.190552
efhc2	-1.27217	-0.447252	1.45216	0.417471	1.1187	0.213897
efnb1	-1.13594	-0.551556	1.53427	-0.62053	1.49279	0.53109
efnb3	-1.31794	-1.02635	0.396255	-1.26548	1.08348	0.366939
efr3a	-0.651783	0.183054	0.356225	-1.16049	0.310539	0.0658706
egfr	0.435896	1.65401	0.264555	0.149412	-0.592224	-0.943924
egr1	0.177904	0.189381	0.071099	-1.06943	0.738214	0.561294
egr2a	0.573405	0.767491	-0.316131	-0.30194	1.47417	0.526981
ehd3l	1.32229	0.4493	-1.97586	1.01333	-2.00322	-1.91658
eif1ax	0.991166	0.349324	-0.972586	0.837484	-1.06851	-0.753637
eif2ak3	-0.591304	-1.12295	1.07252	-0.164199	1.06368	0.52671
eif2s1l	1.37567	0.699543	-1.39179	1.1048	-1.28878	-0.937794
eif3j	0.739687	0.102663	-1.17086	0.845786	-1.30324	-0.713887
eif3s10	-0.665451	0.164204	0.695879	-0.523516	0.186235	0.211096
eif3s2	-0.311381	-0.0841446	0.950832	-0.0736586	0.326611	0.0413075
eif4a1a	0.384241	1.08073	-0.101543	0.824217	-1.00368	-0.633495
eif4a2	-0.35615	0.110413	0.287665	-0.562125	0.470018	-0.257736
eif4e1b	2.0713	0.0213846	-5.43283	1.80713	-4.37817	-2.00771
eif6	1.28977	0.739661	-0.504327	1.01929	-0.889341	-0.870529
ela3l	2.51511	0.700103	-1.67206	1.07336	-1.6108	2.14054
elac1	0.937152	-0.00712268	-0.795036	1.25196	-0.734853	-0.481735
elavl1	0.973442	1.04943	-0.427744	0.704167	-0.785813	-0.193822
elavl4	-0.475116	1.52937	-0.117675	-0.268936	0.393253	0.374614
elovl4	2.22067	0.0321811	-1.15512	1.89308	-0.704858	-0.501352
emx3	0.754172	-0.611549	-0.735015	0.460432	0.440569	0.266903
eno1	0.33772	1.4796	-0.748963	-0.00359201	-0.0256594	0.862455
eno2	-0.378203	1.1558	-0.343808	-0.432532	0.159319	0.826448
eno3	0.27224	0.155087	0.130497	-0.0681667	-1.42875	1.39511
enpp6	-0.76451	0.318086	-0.0502073	-0.89608	0.643092	-0.0738208
entpd2a.1	-0.85658	-0.261252	0.498109	-0.45343	0.823898	0.567583
entpd3	-1.26227	-0.687701	1.11165	-0.898165	1.30976	0.999518
eomesa	1.7901	0.0226494	-2.52276	1.63636	-2.21818	-0.879082
epb41	0.271154	0.71808	-0.370237	-0.088837	-0.322822	1.3134
epd	-0.144784	3.24494	-2.5882	-0.698902	1.12321	1.7942
ephb4a	-0.638519	-0.298948	0.289038	-0.762638	0.112302	0.193379
ephx1	1.63046	-0.0433935	-1.08914	1.79675	-1.69721	-1.07732
epn1	-0.568473	-0.47919	0.714953	-0.919746	0.409894	0.650644
eps8l3	-0.639823	-0.293388	0.489442	-0.902479	0.894086	0.42872
epyc	-1.36075	-0.412687	0.716479	-1.05541	0.292516	0.467759
erbb2	-0.871155	-0.48697	2.20633	-0.503746	1.91337	2.18872
ero1l	0.678151	0.311173	-0.588274	0.656467	-0.703661	-0.463591
es1	-1.0622	-0.0333983	1.31569	-0.268665	0.451613	0.306374
esco2	1.66735	0.0220089	-0.643002	1.56184	-0.92311	-1.32983
esr1	-1.03736	-0.147642	0.824722	-0.906727	0.81975	0.296742
esr2b	-0.657005	-0.673888	0.876913	-0.613108	1.51117	1.63052
esrrg	-0.755876	0.300889	0.125365	-0.983522	0.439943	0.21178
etf1	0.820059	0.382078	-0.607049	0.802415	-1.12677	-1.09746
etfa	0.78753	0.659569	-1.32075	0.236798	-1.30651	-0.430071
ets1b	-0.283866	1.27567	0.156523	-0.370191	-0.171744	0.0949753
evla	0.997278	0.00462945	-0.170368	1.18535	-0.337735	-0.193578
evlb	-0.956853	0.0111214	0.534112	-1.00603	0.256899	0.389105
exorh	-0.161207	0.0511349	0.707203	-0.485266	0.468554	0.137012
exosc2	0.84265	-0.0299441	-0.960791	1.01308	-1.427	-1.17938
exosc4	0.722287	-0.02948	-0.430381	0.885542	-0.569328	-0.636819
exosc5	-0.970552	0.122233	0.216623	-1.03164	0.0707418	0.144842
exosc6	0.841461	-0.146507	-1.39914	0.900084	-1.76079	-1.30039
exosc8	0.844547	0.0243988	-0.692746	0.750497	-0.572082	-0.898235
ext1a	1.01026	0.105425	-1.02788	0.665297	-1.34756	-0.934625
extl2	1.98672	0.00495195	-1.5784	1.60249	-1.40627	-1.01351
eya3	1.61398	-0.0696505	-1.27478	1.19301	-1.78051	-1.09764
eya4	-0.856225	-0.419539	1.03473	-0.638359	1.27125	1.03753
ezh2	1.23344	0.0971017	-1.66401	1.48808	-2.61214	-1.22819
f11r	1.47934	0.0366329	-1.80079	1.66717	-1.30949	-1.23376
f2rl1	2.69335	0.0572615	-5.03699	2.49294	-3.25502	-1.58358
f3b	1.31007	0.330261	-1.26598	1.13242	-0.776683	-0.73543
f7i	-0.402176	-0.111869	0.0852774	-0.729722	0.307387	0.275929
faah2a	-0.675858	0.138734	0.425769	-0.700916	0.210327	0.47438
faah2b	2.30309	0.110543	-5.26187	2.00591	-4.65017	-2.27157
fabp10	2.37161	-0.0246522	-1.82521	0.00771997	-0.0664761	3.13471
fabp11a	-0.0535978	1.38474	1.0258	0.0103887	-0.432711	0.855275
fabp7a	-1.14734	-0.443064	1.45412	0.365287	0.998529	0.705972
fabp7b	-0.912137	-0.365491	0.702687	-0.340042	0.577168	0.546347
fads2	0.0274951	-0.0655006	1.00411	-0.182217	-0.127755	1.69852
fam125bb	-0.873119	-0.613162	0.423829	-0.966969	2.32096	1.7426
fam136a	0.488198	-0.117389	-0.571612	0.520442	-0.98665	0.0414168
fam164a	-0.396295	-0.00196139	0.697597	-0.412518	0.453554	0.368765
fam175a	1.46406	0.0752481	-1.12444	1.53177	-1.19263	-0.887475
fam3c	0.509446	0.682274	-0.876008	0.781047	-0.580109	-0.232723
fam46c	0.813279	-0.420794	-0.99741	1.11615	-1.6937	-0.258072
fam49b	1.50047	0.513978	-3.09204	0.996953	-2.48335	-0.686822
fam50a	0.334786	0.381359	-0.918508	0.336911	-0.558347	-0.152786
fam54b	1.4253	-0.0205746	-2.28351	1.65622	-2.0246	-1.97932
fam73a	0.391492	0.22192	-0.926168	0.238734	-0.696063	-0.280878
fam86a	0.83953	0.0852095	-0.526584	0.826869	-0.603589	-0.546719
fam98b	0.768437	-0.0539366	-0.320836	0.693836	-0.435027	-0.245013
fanca	-0.904508	-0.489826	1.58464	-0.270704	0.533927	1.14351
fancc	2.24506	-0.14601	-3.14553	1.97736	-3.30537	-2.2656
fancl	1.43462	0.0316971	-0.341302	1.5305	-0.683209	-0.495771
faslg	-1.01513	-0.978132	0.51443	-0.974416	0.537429	0.391881
fat	-0.909721	-0.63162	0.714744	-0.830682	0.447259	0.319616
fau	-0.713325	-0.31391	0.899068	-0.594621	0.177106	0.374059
fbl	1.01792	0.894167	-1.25773	0.87662	-1.48124	-0.81142
fbp1a	-0.585852	-0.557126	0.67326	-0.400761	0.473276	0.435346
fbp2	1.03518	-0.062005	-1.06159	-0.853028	-2.25341	1.70407
fbxl14	-0.485039	0.673648	-0.0413664	-0.574893	0.834528	0.0549741
fbxl2	1.20584	-0.0256036	-0.177508	1.12799	-0.464036	-0.204183
fbxo5	2.04541	0.0122652	-2.14694	2.12488	-1.15997	-1.46224
fbxw11a	0.657578	0.00545692	-0.244644	0.980284	-0.405615	-0.286425
fcho2	-0.363864	-0.684618	0.448122	-0.0602741	0.14037	0.198773
fech	1.50773	-0.0016888	-0.947406	1.75699	-0.799593	-0.752591
fen1	2.7353	0.263784	-3.09654	1.88848	-2.87538	-2.27097
fez1	-0.846882	-0.205355	0.685783	-0.680961	0.481538	0.679242
fga	1.3441	1.51622	-2.2819	-0.728418	-1.17108	0.279259
fgb	0.963111	1.05356	-1.16529	-1.13411	-1.03161	0.376194
fgf12	-0.388608	-0.146316	0.0807947	-1.19415	0.316654	0.805861
fgf13l	-0.673319	-0.191382	0.645552	-0.849029	0.53118	0.537408
fgf16	-1.12514	-0.869487	0.760798	-0.76361	1.09982	0.902281
fgf2	-0.286636	-0.744162	0.352276	-0.660233	0.068361	0.383612
fgf20a	-0.336358	0.889983	0.0160209	-0.355914	0.696876	1.19051
fgf8a	0.932795	0.471926	-1.85138	-0.0464226	-0.338891	-0.460595
fgfr1	-1.02345	-0.104713	0.76644	-1.03562	0.243862	0.115421
fgfr2	-0.288546	-0.289598	0.147631	-0.868842	0.478423	0.914314
fgfr3	-0.600634	0.745406	-0.0903742	-0.00294256	0.298228	0.356331
fgfrl1b	-1.50031	-1.10673	0.653163	-1.55387	0.519647	0.352647
fgg	1.46009	1.35889	-0.876252	-1.36745	-0.877352	0.845743
fggy	0.134637	-0.681953	0.386399	-0.0803817	-0.133765	0.467159
fhit	-0.638811	0.351699	0.323609	-1.12528	0.105417	0.00642602
fibp	-0.64806	-0.0501146	0.420971	-0.81802	0.313389	0.223847
ficd	1.42834	0.0150328	-2.23408	1.19504	-1.76789	-1.25171
figf	0.00298833	1.63608	-0.128083	0.282655	-0.368872	0.658116
fign	-0.15997	-0.422845	0.495305	-0.592386	0.55257	-0.0219638
fkbp10	1.65154	-0.00523567	-0.971864	1.42287	-1.71828	-0.464097
fkbp11	-1.97645	-0.936196	2.0733	0.519312	2.35302	0.226737
fkbp14	0.761145	0.116796	-0.997984	1.45348	-0.568145	-1.07201
fkbp5	-0.7824	-0.0204064	0.726399	-0.511012	0.186609	0.520351
fkbp7	-0.59394	1.16227	0.523858	-0.188663	0.0574899	-0.195407
fkbp9	-1.23371	-0.264836	2.18552	-0.195437	1.45772	1.7425
fli1a	-0.782857	1.1625	-0.0361223	-0.628392	0.117769	0.297309
flj11011l	2.1805	0.230761	-1.8209	1.89154	-2.93456	-2.5731
flot2a	-0.824597	0.037453	0.431741	-0.62015	0.544606	0.372519
flt4	1.62184	1.01196	-0.80523	-0.294925	-0.414916	0.151242
fn1b	-0.32709	2.68241	-0.0804242	0.373623	-0.321622	1.13421
fnbp1l	1.69258	0.0371809	-1.66786	1.74761	-1.30657	-1.15928
fos	0.467314	1.23303	-0.450436	-0.513015	0.469443	0.0652119
foxb1.2	-0.904224	-0.128878	0.0812052	-1.00143	0.53353	0.039851
foxd1l	0.345199	0.902503	-0.448618	0.772289	-0.716814	-0.0318926
foxd3	-0.780967	-0.580382	1.01136	-0.573573	0.408028	0.228987
foxd5	-0.559311	0.0283593	0.934553	-1.07133	0.998035	-0.136217
foxh1	2.11678	0.0262351	-4.75512	2.20969	-2.35976	-2.5056
foxm1l	1.99852	0.152542	-0.173557	2.16027	-1.51818	-1.40238
foxn4	-1.12383	-0.577965	1.29056	0.578406	0.889564	-0.00914272
foxq1	1.33774	0.416168	-2.09688	0.929262	-2.05639	-1.6771
frap1	-0.592746	-0.155768	0.432391	-0.72822	-0.167587	0.253061
freqa	-1.07604	0.266974	0.152769	-0.878963	0.195135	0.168721
freqb	-0.996772	-0.0963475	0.486872	-0.7905	0.542942	0.367523
fsd1	-0.974631	0.418599	1.27339	0.0883708	0.126388	-0.694675
fshr	-1.54054	-1.37077	0.551362	-1.38444	0.694718	0.277328
fstl1b	-0.696098	0.661657	0.21242	0.315919	0.400738	-0.656784
fstl4	-0.569182	-0.359141	0.822994	-0.459027	1.15978	0.812436
furina	1.74472	0.0394691	-2.21597	1.38639	-2.42189	-1.45381
furinb	-1.26205	-0.62208	2.31478	-0.38881	1.21742	1.83796
fut9	1.43293	-0.154601	-0.437853	1.44793	-0.57267	-0.807475
fxyd6	-0.644078	0.278457	0.0187073	-0.70833	0.306404	0.210375
fyna	0.0212164	-0.205596	0.810412	-0.261635	0.389086	0.279982
fzd10	-0.633921	0.402177	0.43824	-0.323679	0.0894726	0.00768709
fzd2	-1.31096	-0.100164	0.95595	-0.201458	0.385718	0.125212
fzd3l	-1.44805	-0.690578	1.90395	-0.562359	1.77977	1.75179
g3bp1	1.5557	0.401948	-1.58988	1.20024	-1.74979	-1.3359
gabarapl2	-0.355716	-0.238447	0.415797	-0.596505	0.476704	0.217016
gabra6a	3.23925	0.0659302	-0.237835	3.07992	-0.223972	-0.192136
gabrb2	-0.23861	0.0844561	-0.0326759	-1.07164	0.217484	0.500612
gad1	-0.554645	-0.0688423	0.137879	-0.840195	0.590031	0.500357
gadd45a	-0.484157	0.330483	0.525601	-0.383134	0.73028	-0.152533
gadd45al	-0.0968088	0.421421	0.168651	-0.156482	0.979708	-0.111225
gadd45bl	-0.294981	1.56417	1.05216	0.110238	0.626063	-0.797002
galcb	0.986275	0.0169061	-1.61706	0.9916	-1.63942	-2.19824
gale	0.716078	0.0526578	-0.985112	0.710357	-1.21021	-1.14561
galnt14	-0.102997	-0.499439	0.573423	-0.936756	0.182404	0.557957
gas1b	0.854025	-0.148346	-0.725332	0.986686	-0.218107	-0.0897745
gata5	-0.799432	-0.765246	0.667987	-0.85287	0.659003	0.194189
gatm	0.306177	-1.10164	0.223691	-0.463881	-0.226805	1.61462
gbas	0.467338	0.708093	-0.505528	-0.0800969	-0.80356	0.238209
gbgt1l3	-1.98089	-1.10016	1.51821	-1.20832	0.847271	0.581844
gcga	-0.984163	2.43793	1.42994	0.0329433	0.281686	-0.581105
gchfr	-0.511485	-0.24191	0.525943	-0.369905	0.72658	0.438413
gck	-0.899963	-0.646978	0.366861	-1.05896	0.371727	0.171405
gcm2	-1.40839	-2.16979	0.246696	-2.09595	0.450049	0.332337
gdf11	-1.03262	-0.853511	0.751595	-0.831261	0.227103	0.612082
gdf9	1.52852	-0.023173	-3.02303	1.87146	-2.50657	-1.98693
gdi2	-0.593801	0.00448608	0.997297	-0.179221	-0.0203145	0.279257
gefiltin	-1.2962	0.351082	0.881342	-0.0752424	0.480336	-0.141526
gem	-0.719731	2.03236	0.421749	-0.103484	0.281859	-0.00395552
gemin4	1.00357	-0.0318114	-1.0125	0.892021	-1.10087	-0.937685
gfer	1.02637	0.0943931	-1.3218	1.02283	-1.13747	-1.1496
gfra1a	-0.494686	-0.0399984	1.01297	-0.154611	1.01417	0.0930618
ggt1	0.443256	1.17412	-0.895018	0.33544	0.0347255	-1.93132
gh1	-0.65667	-0.688709	1.0737	-0.69646	0.928961	0.617692
ghrb	-0.13011	0.373413	1.41608	-0.821269	1.39977	-0.213141
gins2	1.91565	0.0710322	-1.25102	1.90212	-1.57461	-1.38252
gins3	1.85716	-0.033967	-1.77187	1.96015	-1.7362	-1.04046
gla	1.56457	0.0981916	-1.20869	1.4017	-0.527892	-1.19521
gli3	-0.572835	-0.472113	0.745173	-0.347149	0.921363	0.787294
glra1	-0.402683	0.298163	-0.118522	-0.753013	0.396364	0.705835
glrbb	-0.351784	1.19751	-0.0511347	-0.467635	0.586852	0.587066
glrx5	0.735782	0.157697	-1.14559	0.605829	-0.95097	-0.177019
glsl	-0.0985691	-0.117088	0.547681	-0.540515	0.235778	-0.133772
gmnn	1.62893	-0.140463	-3.48708	1.99867	-2.60659	-1.52733
gna11	-0.76785	-0.856758	0.772133	-0.898306	1.55391	1.45474
gnai1	-1.03914	0.247247	0.627567	-0.707471	0.166148	-0.0251436
gnal	-0.396792	-0.61587	0.474474	-0.568264	0.254601	0.353484
gnao1	-0.586799	-0.113095	0.369841	-0.800088	0.208309	0.308441
gnb1l	0.432641	1.00175	-0.78047	0.41883	-0.558118	-0.268814
gnb2	-0.459746	-0.363873	0.664378	-0.874942	0.310046	0.838158
gnb3	-1.75174	-1.33448	0.871389	-1.22025	1.14511	0.537024
gnb5	-0.850326	0.3274	0.387344	-0.861946	0.200961	0.0791616
gng12	-0.893194	0.284515	1.18093	-0.330348	0.0568676	0.161372
gng2	-0.906389	1.03271	0.19228	-0.381289	0.312869	0.250856
gnpda1	0.546727	0.129173	-0.941394	0.776426	-1.39221	-1.6458
gnsb	-0.663651	-0.0995773	1.63181	-0.041302	0.571301	0.0641561
golph3	1.40005	0.325116	-1.12256	1.18018	-1.23804	-1.03631
gopc	0.645307	-0.0421297	-1.76255	1.22612	-1.76595	-1.20597
gorasp1	-0.799444	-0.203372	0.921667	-0.949963	0.730234	0.326973
got2a	0.387725	0.120359	-1.33381	0.086532	-1.15328	0.188915
gpd1l	-0.695835	-0.441761	0.850622	-0.0116669	0.45621	0.232693
gpib	1.06665	0.163484	-1.21114	-0.818568	-2.622	1.10104
gpm6aa	-1.06162	0.285962	0.354689	-1.28058	0.370967	0.247041
gpm6ba	-1.07327	0.0194476	0.149824	-1.03702	0.596604	0.335825
gpr107	0.984588	0.396559	-0.705849	0.501149	-0.825633	-7.47e-05
gpr143	0.148797	-0.0488998	-0.046566	-0.568508	0.714335	1.01015
gpr146	-0.846589	-0.386315	1.04082	-0.802647	0.836019	0.839295
gpr157	0.78194	-0.12524	0.234814	1.04669	-0.154647	-0.350231
gpr161	2.01171	-0.0450679	-1.24279	1.97387	-1.28409	-0.700704
gpr173	-0.600261	-0.486109	0.738838	-0.513746	0.772413	0.619393
gpr182	-0.0566807	1.49889	-0.186542	-0.129959	0.246611	0.237324
gprc6a	-0.81716	-0.435762	1.23611	-0.219582	0.706382	-0.0193585
gps2	1.09645	-0.0922263	-0.96058	0.923231	-0.945679	-0.720236
gpsm2l	-0.464524	-0.753845	1.1807	-0.0620111	0.598292	0.453339
gpt2	0.210114	1.18069	-0.200569	-0.523913	0.13989	0.496278
grap	-0.562971	0.666955	0.337266	0.0712695	-0.269413	0.0614897
gria2a	-0.737678	-0.145431	0.404327	-1.23721	0.446058	0.352547
gria3a	-0.831106	-0.686866	0.724967	-0.945621	0.997963	0.808627
gria4a	-0.82315	-0.312802	0.331574	-1.39508	0.607805	0.4327
gria4b	-0.897099	-0.645912	0.24083	-1.28217	0.199277	0.45742
grid2	-0.973603	-0.0673331	0.327251	-1.13039	0.29807	0.297987
grk7a	-0.280902	-0.089419	0.986472	-0.285039	0.108645	1.22676
grk7b	-0.0519217	0.0262678	1.04121	-0.293608	-0.12664	1.35441
grnb	0.785296	-0.0134335	-0.692264	0.590891	-0.482792	-0.856112
grtp1b	0.233794	-0.284239	-0.654539	0.650922	-0.438042	-0.225042
grwd1	1.86108	1.18348	-1.02634	1.2759	-1.45994	-1.11657
gsc	0.523442	0.255965	-0.99382	0.650433	-1.0298	-0.0316718
gsk3b	-0.737769	-0.0643083	0.636742	-0.889444	0.416154	0.21287
gsnb	1.8178	0.0116511	-2.49375	1.5531	-2.19587	-2.62553
gstm	0.430822	-0.210175	-0.0572933	0.735635	-0.445107	0.149983
gstp1	0.471817	0.039217	-1.07594	0.574286	-0.757007	0.121163
gsx1	-0.870119	-0.674561	1.2804	-0.80168	1.3841	0.816483
gtf2a1	0.850408	-0.0654249	-0.79586	1.15223	-0.825609	-0.502509
gtpbp1	0.915107	0.0663578	-0.786226	0.697123	-0.654293	-0.539869
gtpbp3	1.48781	-0.0543521	-1.34446	1.50751	-1.07101	-0.769896
gtpbp4	-0.276499	-0.0406164	0.61443	-0.252676	0.810451	0.202614
guca1g	-0.511073	-0.696834	0.675176	-0.494181	0.415345	0.0915599
gucy1a3	-0.87006	-0.456118	0.956377	-0.536328	1.10775	0.720213
guk1	-0.608818	-0.66143	0.0971397	-0.413321	1.28023	2.17718
gyg1	2.26418	-0.0226402	-2.06329	1.55327	-2.66476	-1.95994
gygl	-0.110899	-0.281344	0.581064	-0.834961	0.0853928	0.798305
gypc	-0.075229	1.24177	-0.485031	0.126573	-0.199474	0.994968
h1fx	-0.173554	-0.172421	1.12848	-0.54308	1.43878	0.367923
h1m	1.77646	0.0476443	-3.89601	2.02815	-2.13215	-0.882975
hadhb	0.385891	0.737484	-0.931587	0.0149536	-0.619697	-0.114182
hagh	-0.805285	0.0253541	0.810756	-0.607538	0.618415	0.257804
hamp1	-0.881053	2.58972	-0.0860394	-0.776434	0.689449	0.344944
hand2	0.425592	0.963001	-0.853207	-0.687656	-0.332613	0.511381
hao1	0.010327	1.52683	-0.143191	-0.361623	0.346518	0.457733
hapln2	0.320077	0.294605	-0.609958	-1.42059	0.126869	0.842759
hapln3	-0.838265	-0.222487	0.576265	-0.884551	0.48034	0.419493
hbbe3	-0.253015	-0.185221	0.0677627	4.38528	-0.248122	-0.214351
hdac1	-0.390673	-0.672916	0.117409	-0.391666	1.2146	0.982233
hdc	-0.502765	-0.522994	0.716953	-0.940581	0.452237	0.593617
hdr	1.62279	-0.0896662	-2.49932	1.78369	-2.37095	-1.00191
hells	2.13333	0.0433726	-2.16933	1.86353	-2.37039	-1.9009
her13	-1.76106	-1.33589	1.06131	-1.34275	1.1073	0.632933
her2	1.00085	-0.168831	-1.36787	2.1324	-1.46753	-0.942421
her8a	-0.90161	-0.855374	0.627181	-0.231322	0.361144	0.452664
hes5	-0.576346	0.705233	0.559642	0.112204	0.449171	-0.184764
hesx1	-0.352879	0.570445	-0.00557152	-1.09201	0.659722	0.00585318
hfe2	-0.344981	0.0369584	1.52758	-0.184227	0.403482	0.952976
hgs	0.275309	0.888529	-0.737972	0.605798	-0.493062	-0.478
hiat1b	0.967306	-0.106476	-1.51427	0.915845	-1.42589	-0.50282
hif1al2	0.253506	0.474299	-2.33823	-0.516876	-2.56645	1.12376
hig1	-0.484278	0.934642	0.731991	-0.305885	-0.025548	0.362971
hist2h2l	-0.490585	-0.141478	0.683786	-0.447357	0.997366	0.59598
hk2	0.981924	0.399378	-0.625829	0.972158	-1.60298	-1.79789
hlxb9la	-0.384905	-0.397849	0.112138	-0.787713	0.926962	0.171146
hm:zehn1808	-0.462132	-0.194791	0.921153	-0.283905	0.122054	0.437077
hm13	1.56695	0.73399	-1.09327	1.32797	-1.02632	-0.948664
hmbox1	-0.456282	-0.291752	0.493468	-0.674438	0.534494	0.519312
hmbsa	1.44556	0.223928	-2.21326	1.28525	-2.68357	-1.87096
hmgb2	0.943636	0.102383	-0.718184	1.0934	-0.99747	-0.425561
hmgb3b	0.972581	0.167609	-0.877988	1.03829	-0.786478	-0.324175
hmgcra	-0.546035	0.77068	0.956722	-0.606096	-0.0581139	0.236241
hmgcs1	0.329456	-0.0692326	-0.11031	0.0223462	-1.20572	-0.122492
hmmr	1.94607	0.136036	-0.424118	1.94303	-0.826039	-0.587391
hmox1	-1.48562	2.20268	0.534642	0.314755	0.506763	-0.513767
hmx3	-0.443681	0.0157188	0.679951	-0.635185	0.772468	0.140269
hnf1a	-0.473137	-0.703851	0.813582	-0.224682	0.593096	0.410718
hnmt	1.40068	0.019265	-2.20262	1.4601	-1.46427	-1.27573
hnrnpab	1.17288	0.627331	-1.13243	1.07961	-1.42978	-0.391377
hnrnpk	0.704177	0.587559	-5.30521	1.17328	-3.959	-1.07704
hnrpa1	0.711935	0.0246983	-1.0446	0.688552	-1.05124	-0.988043
hnrpkl	-0.622861	0.425907	0.984179	-0.313256	0.176124	0.607712
hoxa11b	-1.24879	-0.853063	0.924613	-1.00289	0.463951	0.635916
hoxa1a	0.187811	-0.0360239	0.480975	-1.28727	0.108307	0.0796099
hoxa3a	-0.559629	-0.350375	0.324748	-0.721317	0.493241	0.719279
hoxa4a	-0.259978	0.130936	0.453946	-0.688024	0.35463	-0.0846281
hoxb13a	-1.3577	-1.52899	0.615302	-1.35023	0.505012	0.407957
hoxb1a	-0.557005	-0.716629	0.381578	-1.30079	0.59279	0.365629
hoxb1b	-0.432277	-0.30586	0.674468	-0.527788	0.504048	0.677866
hoxb3a	0.00822543	-0.296032	0.920324	-0.667089	1.04114	0.891572
hoxb4a	-1.14736	-1.12917	0.376547	-1.51972	0.819814	0.65776
hoxb5a	-0.376742	0.230482	0.484088	-0.824848	0.513243	0.116247
hoxb7a	-0.166411	0.533424	-1.03164	0.206937	0.176279	0.620293
hoxb8a	-0.628804	-0.198177	0.205538	-0.670488	0.563931	0.598379
hoxc12b	-0.997404	-1.08255	0.974306	-1.08609	0.855821	0.488251
hoxc13a	-1.67623	-1.64641	0.610236	-1.85163	0.61896	0.425078
hoxc1a	-1.79688	-0.722167	0.172873	-1.79115	0.938919	0.395159
hoxc3a	-0.504683	-0.335042	0.115338	-0.940786	0.173435	0.614371
hoxc4a	-0.688445	0.420321	0.387714	-0.988105	0.370364	0.219358
hoxc6a	-0.748397	-0.70036	0.418485	-1.3096	0.644442	0.699712
hoxc6b	-0.786083	-0.49521	1.07757	-0.560305	1.1092	0.989139
hoxc8a	-0.868638	-0.188328	0.247333	-1.04888	0.421453	0.448581
hoxd10a	-0.638234	-0.744381	0.968957	-0.436376	0.951634	0.696068
hoxd11a	-0.74609	-0.782138	0.486973	-0.700784	0.82444	0.361497
hoxd3a	-0.290983	-0.232091	0.693173	-0.606811	1.00776	0.966642
hoxd4a	0.358196	-0.395504	0.345889	-0.518188	1.19279	0.906281
hprt1	1.14524	0.24205	-0.867804	0.970768	-0.782781	-0.605888
hpx	2.27621	-0.191105	-1.51269	0.4754	-0.791687	2.02877
hs3st1l2	-1.07933	-0.16588	0.549567	-1.28124	0.527284	0.561971
hs6st3	-0.309075	-0.507202	0.142436	-0.717166	0.94103	1.15592
hsd3b1	1.75031	0.116654	-5.36137	2.42999	-1.98076	-1.08027
hsd3b7	1.83326	-0.00645192	-2.35158	1.67286	-2.20982	-0.883672
hsdl2	-0.00772238	0.451013	-0.577041	0.0878679	-0.694318	-0.158886
hsf1	-0.242336	0.110693	0.827634	-0.681425	0.374452	0.2665
hsp90a.1	1.28595	0.960714	-0.587	-0.886752	-0.441744	-0.278902
hsp90a.2	0.513766	1.39428	-1.03794	-0.769465	-0.279377	0.586095
hsp90ab1	-1.02974	-0.500446	0.713331	-0.644919	0.296007	0.389107
hsp90b1	0.872754	0.427956	-1.8664	0.806402	-2.13204	-1.64412
hspa4l	0.436204	0.87403	-0.49564	0.284496	-0.410143	-0.23999
hspa5	0.456925	0.645899	-0.955257	0.929879	-1.13778	-1.00707
hspa9	0.596948	0.595099	-0.957261	0.516121	-0.955302	-0.235457
hspd1	0.686761	0.556072	-1.19314	0.514155	-1.48173	-0.881335
htr5al	1.74017	0.311533	-1.99561	1.71721	-0.853439	-0.333185
htt	-0.462973	-0.188986	0.95294	-0.519837	0.767588	0.376362
hyou1	0.592838	0.310125	-1.53412	0.568487	-1.80563	-1.64897
icln	0.999845	0.0194982	-0.459206	0.935443	-0.820792	-0.463598
iclp2	-0.499651	-0.873404	1.28783	0.0947351	0.969881	0.631204
icmt	0.986065	0.00576019	-1.2021	1.08492	-1.41877	-0.976045
id2b	-0.841842	-0.276132	0.66522	-0.514107	0.511939	0.172113
idh3a	1.24139	0.479589	-1.3916	0.985482	-1.45785	-0.759556
ifn1	0.177626	-0.56846	0.625481	-0.321533	-0.242282	0.148626
ifng1-1	-0.758414	-0.903564	0.635296	-0.730169	0.612758	0.873735
ifrd1	1.03034	1.37423	-0.925562	0.588431	-1.13596	-0.171386
ift122	-0.860068	-0.263896	1.07648	-0.297563	0.451811	0.448344
ift88	-0.0548054	-0.164822	0.811802	-0.228432	0.601247	0.711237
igf1ra	-1.64048	-1.37223	0.772107	-1.47443	0.762305	0.563245
igf1rb	-0.793687	-0.26628	0.767883	-0.549744	0.628172	0.32457
igfbp1	-1.01202	1.5051	1.4878	-0.269859	0.719739	-0.191517
igsf4d	-0.639422	-0.166073	0.106283	-1.00869	0.411971	0.339001
ihhb	-0.731911	0.0514426	0.519848	-0.849436	0.202083	0.157147
ihpk2	-0.549858	-0.207474	1.14257	-0.278159	0.660027	0.453032
il15l	0.596371	0.258696	-0.378013	1.36503	-0.306153	-0.304051
il-15ra	-0.894365	-0.16919	0.759364	-0.518517	0.399591	0.0316067
il1b	0.494457	3.20812	-0.401864	0.0945689	1.25536	-0.790831
il22	-0.624465	-0.635542	1.2577	-0.862409	0.39713	0.646707
il4r	-0.631271	1.94562	1.24754	0.166587	1.05947	-1.00445
ildr1	1.02838	0.0141746	-2.97806	2.13068	-3.08703	-1.39968
ilf3	-0.534922	-0.30207	0.496063	-0.537664	0.146111	0.337408
im:6908808	-1.45461	-1.06481	1.11867	-0.936636	0.880078	0.445335
im:7038599	-1.13219	0.66529	0.60328	0.495645	-0.0764691	0.446691
im:7137135	0.63822	-0.212465	1.30336	1.14907	-0.164874	-0.880719
im:7140357	1.49648	0.141597	-0.285245	1.48558	-0.198771	-0.256909
im:7158173	0.924244	0.552905	-0.908256	0.702405	-0.89418	-0.396546
im:7159661	-1.28763	0.210393	0.963483	-0.480301	0.408954	0.207705
immp2l	0.97641	-0.00260019	-0.397436	0.99731	-0.462243	-0.447241
imp4	0.873594	0.101237	-0.925727	1.01914	-1.03036	-1.17344
impdh2	0.905448	0.250201	-1.15282	0.940032	-1.25572	-0.186663
ing5b	1.70762	-0.0616992	-1.04247	2.01959	-1.33494	-1.02431
inhbaa	-1.13213	0.808418	0.264688	-0.565357	0.00470479	0.118758
inhbb	-0.392362	-0.252897	0.940288	-0.0441689	0.65933	0.2573
inpp4a	-1.02727	-0.249126	0.806739	-1.18408	0.911788	0.853807
inppl1	-0.0284559	-1.06618	0.161499	0.0556684	-0.190983	0.266782
insb	2.00403	-0.0772312	-2.4701	2.21397	-1.74896	-1.54118
insig1	0.98379	0.498413	-0.254055	1.03344	-1.34136	-0.372689
ints7	1.67601	0.0203683	-1.43343	1.14822	-1.11742	-1.15353
ipo7	-0.0501833	0.246463	0.824191	-0.498448	0.357415	-0.0174716
iqca	-1.23237	-1.1555	1.54849	-0.238345	1.46328	1.21205
irak4	-0.361296	0.157611	0.828432	-0.193294	0.36424	-0.0667319
irf10	-0.676596	-0.349143	1.27024	-0.847688	0.840056	0.981276
irf11	-0.972974	0.779581	1.45512	-0.486543	0.817019	-0.312251
irf2	-0.903019	-0.944149	0.222315	-1.3399	0.568723	0.603914
irf5	1.47209	-0.0415645	-0.16978	1.2574	-0.568077	-0.44111
irf6	1.32045	-0.0615978	-1.30027	1.45972	-1.25618	-0.477054
irf9	-0.76867	0.974573	0.838064	-0.191181	0.628069	-0.112169
irge4	-0.953791	-0.137283	1.70692	-0.326514	1.18057	0.538004
irgq2	-0.717477	-0.779953	1.11536	-0.861602	1.1033	1.46537
irx1b	-0.356476	0.326192	0.235303	-0.531614	0.949678	0.605451
irx2a	-1.03741	0.644284	0.397141	-1.02996	0.412107	0.00886234
irx3a	-0.679106	-0.0954355	0.124667	-0.811251	0.416373	0.218506
irx5a	-1.09487	0.0540241	0.0788927	-1.08837	0.31469	0.0717541
islr2	-1.18821	0.26775	0.688582	-0.740983	0.403739	0.110555
ism2	-1.67412	-1.45915	1.09865	-1.46345	0.814725	0.784674
itgav	-0.533036	0.503248	0.84685	-0.429785	0.516651	-0.425147
itgb1b	0.0573339	1.29767	-0.0937516	0.449295	-0.380566	-0.0990914
itgb3a	-0.961603	-1.05141	0.748311	-1.26486	0.925372	1.4027
itgb4	-0.415286	-0.535035	1.0662	-0.777799	1.4407	0.442145
itgbl1	-0.420652	-0.0991734	1.04824	-0.205286	1.14663	0.672829
itih2	1.79807	-0.44081	-1.1134	1.33793	-0.541457	-0.374905
itih3	-1.22343	-0.855912	0.523454	-0.796549	0.932286	0.672066
itm2b	-0.512364	-0.235889	0.669839	-0.481813	0.594234	0.606007
itnp	-0.735565	-0.18622	0.120952	-1.22571	0.758092	1.01932
itpk1	-0.308624	2.44326	0.894692	-0.0206351	-0.0389535	0.0156691
itsn1	-0.670385	-0.561685	0.728364	-0.941791	0.817858	0.700525
ivd	-0.0507666	0.23842	-1.15724	0.049715	-0.795983	-0.101602
ivns1abpa	-0.811396	0.142396	1.14654	-0.528261	0.376238	0.557861
jag1a	-0.948829	0.632879	1.49582	0.178167	1.17801	-0.450922
jag2	-0.450834	0.0538613	0.568882	-0.479793	0.0504319	0.177358
jarid1b	-0.358515	-0.541867	0.576331	-0.611287	0.427515	0.0827913
jmjd6	1.57594	-0.0519438	-1.36018	1.02877	-1.19078	-1.2985
jph1b	-0.331439	-0.550635	1.07627	-0.959746	0.395429	0.567745
jun	-0.709379	1.07788	1.26531	-0.249407	0.99491	-0.0787605
junbl	-0.288733	1.25922	1.01144	-0.236554	0.75009	-0.544045
jup	-0.301579	-0.535327	1.07902	-0.579665	1.37026	1.21932
kal1a	-0.512545	-0.245242	0.29923	-0.535009	0.717007	0.232272
kal1b	-1.35874	1.26181	1.34572	-0.318792	0.748879	-0.220602
katnal2	-0.934778	-0.367982	1.107	-0.0290483	0.269231	-0.519859
kbtbd10	-0.0678803	-0.545551	0.807735	-0.6624	0.486335	0.349324
kbtbd4	1.55882	-0.0558704	-1.35115	1.46016	-1.4336	-1.16909
kcnd3	-0.600837	-0.0466693	0.170095	-1.11657	0.343119	0.454907
kcnip1b	-0.219526	0.247355	-0.039293	-1.02301	0.58628	0.853208
kcnip3l	0.0880737	0.712927	-0.494243	-0.468205	0.0378277	0.911607
kcnj1	-0.516784	1.36539	-0.0535916	0.146809	0.51133	-0.382744
kcnk5	1.76328	-0.12186	-1.62897	2.0464	-1.74645	-1.76009
kctd12.1	0.129575	1.2483	-0.687595	-0.302363	0.0747409	0.193738
kctd13	-0.381197	-0.263978	0.0804318	-0.816912	0.340084	0.257884
kctd16a	-1.00567	-0.856528	0.70496	-1.57674	0.501946	1.06174
kctd8	0.269839	0.154656	0.339593	-0.720186	0.949972	0.721226
kdelr2l	1.43011	0.288091	-1.39397	1.18927	-1.31136	-1.31734
kdelr3	-0.304747	-0.687408	0.612227	0.173223	0.0632076	-0.292587
kdr	-1.12513	-0.107694	0.745289	-0.902588	0.458397	0.000523403
kdsr	-1.2977	-0.592123	2.15293	-0.417351	1.35433	1.8377
keap1a	-1.20201	1.19536	1.44057	0.123963	0.355556	-0.0454162
kidins220b	-0.808173	-0.131232	0.814703	-0.831888	0.516545	0.493378
kif11	1.77119	-0.0854295	-1.49494	2.0039	-2.17526	-1.41556
kif14	2.03251	-0.00786305	-0.709064	1.95018	-1.99618	-1.07305
kif23	2.14384	0.132484	-3.31021	2.21306	-2.92658	-1.53457
kif7	1.11627	-0.314813	-0.0449375	1.42261	-0.194929	0.0226388
kifc1	2.23708	0.0146443	-1.02208	2.19047	-1.75593	-1.17533
kin	1.20146	0.499995	-0.512645	1.08057	-0.914438	-0.58512
kita	-0.322011	0.0574672	0.883342	-0.354968	0.602853	-0.389127
klc1	1.04608	0.0834376	-0.146644	1.07834	-0.575173	-0.119337
klf11a	1.58816	-0.20656	-0.922489	1.23395	-1.07368	0.512018
klf7l	-0.644379	-0.148383	0.843552	-0.571115	0.320525	0.348286
klhdc10	1.05231	0.207537	-0.437355	1.35127	-0.509051	-0.246517
klhl12	-0.0849878	-0.541207	0.784005	-0.333556	0.655307	0.14063
klhl21	-0.249887	0.78498	0.925251	-0.985566	0.474994	-0.00949129
klhl26	1.67606	-0.0183225	-1.4756	1.62282	-1.22501	-0.754694
klhl31	-0.0793586	-0.474814	1.03493	-0.529596	0.374908	0.348046
klhl36	-0.213776	-0.283858	0.636806	-0.504079	0.874065	0.7309
kng1	1.09568	0.366856	-0.467708	0.504092	-1.0713	-0.386216
kntc2l	1.8223	-0.0943012	-1.47651	1.53816	-1.33323	-1.6558
kop	1.58802	-0.043163	-5.64655	1.93445	-5.15036	-2.45413
kpna2	1.89054	0.0291475	-1.50363	1.95232	-2.53216	-1.36846
kptn	1.29534	0.16619	-0.764543	1.01456	-0.688897	-0.179766
krcp	2.09626	0.0722532	-1.6206	2.21615	-1.97834	-1.41833
krml2.2	-0.343672	0.978632	1.46866	-0.235689	1.71153	-0.516969
krt4	-0.174104	1.01879	-0.49949	-0.0438284	0.284284	0.525333
ktn1	-0.444283	-0.61258	1.01591	-0.434153	0.341839	0.720887
lactb	0.799788	-0.00044632	-0.486193	0.785369	-0.645748	-0.531017
lad1	-1.2229	-0.772812	0.574936	-0.819828	0.353044	0.0901322
lamb1	-1.58983	-1.44645	0.988161	-1.36208	1.33075	0.451066
lamb4	-0.738942	-1.17986	1.47641	-0.104863	0.355896	0.466794
lamc1	-0.0338038	0.290922	-0.929277	0.175848	-0.316126	-0.336229
lamp2	1.35981	-0.0383355	-1.57559	1.45131	-1.6754	-1.42047
large	-0.710144	-0.917122	0.619701	-0.754945	1.04344	0.328584
lass2	-0.408161	-0.122432	0.908965	-0.382116	0.629111	0.265667
ldb2b	-1.07856	0.105791	0.585175	-0.878532	0.189252	0.115356
ldhb	0.544802	0.410821	-0.871038	0.475145	-0.784339	-0.242986
lef1	0.810138	0.674238	-1.48298	1.29763	-0.627514	-0.311123
lemd3	1.80653	0.354472	-0.590008	1.55792	-0.986735	-0.505419
lgals1l1	-1.27841	-0.195912	1.07255	-0.0167643	0.510564	0.236293
lgals1l3	-1.55849	-0.945963	0.961106	-0.57809	1.25321	0.31087
lgals3bp	-1.38356	-0.627802	1.36706	0.498432	0.572196	-0.22968
lgals9l1	-1.28972	0.556639	2.26745	0.492495	1.75105	-0.239283
lgi2b	-0.240865	1.71505	-0.0741061	-0.0611701	0.450855	0.93153
lgi3	-0.419153	0.741972	-0.817596	2.08112	-0.216548	-0.625932
lgmn	-0.548889	1.4388	0.89102	-0.126591	0.55783	-0.13472
lgsn	-0.779086	-0.105461	1.19065	1.99281	-0.532589	-0.768757
lhfpl3	-0.908304	-0.120825	0.286533	-1.00611	0.386187	0.461066
lhx1a	-0.224901	-0.0903292	0.405331	-0.642371	0.413152	0.59553
lhx5	-0.686314	-0.0107854	0.295992	-0.635874	0.837912	0.572787
lim2.2	-0.710881	-0.446325	1.83182	0.243911	1.26822	0.591152
limk1	-0.590749	-0.186136	0.21008	-0.636066	0.544576	0.265348
limk2	-0.99179	-0.538811	1.05314	-0.748071	0.947591	0.875605
lin7b	-0.713857	-0.108684	0.5379	-0.537876	0.688921	0.282085
lingo1	-0.806745	-0.129011	0.425199	-0.934307	0.481312	0.475774
lmnb1	0.91906	0.071207	-0.235466	1.23039	-0.781871	-0.541986
lmnb2	0.213536	0.0564849	-0.0765096	0.546067	-0.969846	-0.681056
lmnl3	1.45698	-0.0220381	-1.35952	1.82493	-1.80441	-0.692133
lmo1	-0.552423	0.39911	0.100972	-0.864973	0.792232	0.644079
lmo3	-0.974895	0.127817	0.0700736	-0.907064	0.399508	0.23261
lmx1b.2	-0.664487	-0.111655	1.11753	-0.750089	1.34369	1.35201
lnx1	-0.557965	0.110782	1.37799	-0.52641	0.808069	-0.415731
LOC100002699	-0.257507	-1.01911	0.151766	-0.0303427	-0.157296	0.0439549
LOC100002715	-0.805131	-0.305339	0.987292	-0.305556	0.985799	0.591893
LOC100005675	-0.838709	0.498775	0.0497923	-0.952298	0.40234	0.264418
LOC100005753	1.69679	-0.26596	-1.45691	1.6228	-2.97416	-1.98352
LOC100007673	2.65002	-0.0175657	-2.73404	1.77717	-3.19182	-1.51529
LOC100007710	1.47916	0.0273135	-4.4994	2.10891	-3.21538	-1.34065
LOC553472	-0.00777371	0.312878	0.30408	-0.904249	0.135587	0.53549
LOC557698	-0.459651	-0.0261869	0.503526	-0.151104	0.876577	-0.0871959
LOC558728	-0.473341	-0.65893	1.07438	-0.452661	1.20318	0.34394
LOC561124	1.37893	0.03324	-0.90356	1.54983	-1.04486	-0.791466
LOC561184	1.18452	-0.165897	-0.373368	1.27684	-0.982642	-0.596425
LOC561206	-1.1078	-0.535362	0.607639	-0.699676	0.665113	0.391213
LOC561345	-0.300384	-0.0402263	0.763491	-0.495237	0.98488	0.220593
LOC561647	-0.714598	0.0169284	-0.457368	-2.18113	1.02701	1.05681
LOC561810	1.42808	-0.378967	-0.0534495	1.08144	-1.44679	-1.38075
LOC562507	0.614201	-0.637165	-0.090439	0.831259	-0.288179	-0.480084
LOC562517	1.87477	0.222554	-0.258563	1.85877	-1.5449	-1.24003
LOC563836	0.653335	0.740196	-0.555908	0.80712	-0.420431	-0.200233
LOC564078	1.4947	0.0240424	-0.59038	1.41833	-0.579605	-0.786256
LOC564241	-1.60541	1.2005	0.660551	-1.7941	0.771397	-0.373635
LOC565082	-1.15219	0.531895	0.733393	-0.336565	0.124867	0.12179
LOC569469	-0.440916	2.42621	1.60247	0.260423	0.190615	-1.3403
LOC569893	-0.972899	1.06818	0.478431	-0.44567	0.791603	-0.181887
LOC791723	-1.03443	-1.32677	1.32737	-0.812969	0.884659	0.139656
LOC791807	2.76504	0.740875	-5.20841	2.33209	-4.03676	-1.99013
LOC794317	-0.279461	-0.87137	1.19551	-0.845642	1.29938	0.69387
LOC794521	2.1473	0.310292	-1.72733	-0.051146	-0.0261225	-0.0322841
LOC799087	1.76758	-0.102743	-2.6278	1.75449	-3.03078	-1.5901
lpcat1	1.34524	0.0878576	-1.40089	1.39644	-1.48815	-0.72415
lpl	-0.0975655	-0.0858351	1.5534	-1.15701	1.65491	0.0868952
lrrc42	1.52226	-0.0154111	-0.533473	1.45501	-0.423045	-0.422766
lsm14a	1.65917	-0.031294	-2.24482	2.05892	-1.66092	-1.71068
lypd6b	-1.17234	-0.889144	0.333207	-1.38571	0.444285	0.341948
lypla1	1.56677	0.0216576	-1.0384	1.13009	-1.27863	-0.849088
mad1l1	1.41403	-0.0257789	-1.18291	1.4524	-1.05624	-1.20891
mad2l1	2.02502	-0.0474548	-1.75497	1.80548	-1.9201	-1.18802
mafba	-1.04462	0.0542075	0.876511	-0.785618	0.23258	0.225018
maff	-0.964811	0.721958	1.16547	-0.519505	0.283118	0.00475629
mafg1	-0.684811	-0.414088	0.703824	-0.508105	0.818787	0.425846
mafg2	-0.515128	0.234033	0.197691	-0.778634	0.500951	0.096684
mafl	-0.594782	-0.206485	0.724524	-0.889451	0.659001	0.376663
mag	-0.466814	-0.579108	1.04391	-0.575713	0.0531638	0.704746
magi1	-0.909534	0.0232916	1.15299	-0.661066	0.596116	0.374962
manba	1.58588	0.0737069	-1.36769	2.00679	-2.36468	-1.73812
map1lc3a	-0.36635	0.224938	1.14153	-0.41887	0.92006	0.52286
map1lc3b	-0.591875	0.182617	0.784368	-0.428473	0.675526	0.33288
map2k1	-1.52348	-0.155214	0.164388	-1.15607	0.302328	0.663497
map2k2	0.557848	0.129795	-0.00928592	0.505132	-1.28657	-0.776923
mapk14b	-1.02267	-0.00483894	0.411776	-0.804559	0.224014	0.404015
mapk3	0.922992	0.0326541	-1.70466	1.11238	-1.90639	-1.36518
mapk8	-0.996933	-0.594856	0.570214	-1.0772	0.557297	0.345021
mapre1l	0.665156	0.0935443	-0.72735	0.731278	-0.973231	-1.37147
mat1a	-0.514295	1.1899	-0.336728	-0.688065	0.739905	0.368218
matn4	-0.627044	-1.09273	0.2288	-0.397273	0.179349	1.01261
mc3r	-0.693572	-0.227877	0.97023	-0.187908	0.640071	0.0191472
mc4r	-0.163249	0.0108833	0.831572	-0.450001	0.776695	0.151717
mcam	-0.909517	0.449008	0.148785	-0.427779	-0.0572437	0.11338
mcee	1.95634	-0.1042	-1.52597	1.67586	-1.01121	-0.15404
mcfd2	1.36207	0.106167	-1.51279	0.425791	-2.2768	-2.25775
mcm2	1.76391	0.10173	-1.26085	1.74374	-1.50544	-1.29841
mcm3l	2.04387	0.0912574	-3.80987	2.29417	-3.28739	-1.17931
mcm4	2.64475	0.458874	-2.01387	2.1798	-2.27456	-1.54914
mcm5	1.67847	0.0457859	-1.03731	1.63693	-1.56309	-1.18127
mcm6	-1.04474	0.918698	0.773093	0.203798	0.274656	-0.275709
mcoln2	1.40733	-0.131968	-1.15742	1.26767	-1.12353	-1.32322
mdh1b	0.836756	-0.133108	-1.31721	0.0136169	-1.09607	0.274812
mdka	-1.30572	-0.0173019	1.56386	0.304294	0.88715	-0.142934
me1	0.406297	0.0623655	-0.0855694	0.521268	-0.806831	-0.903435
mecp2	-0.913987	-0.853418	0.640302	-1.2815	0.306371	0.657424
med12	-0.195627	-0.286388	0.708177	-0.417738	0.258668	0.0762375
med21	1.0349	0.0157077	-0.361627	0.892858	-0.644096	-0.433164
mef2b	1.01924	0.0716524	-0.730384	1.0218	-0.763356	-0.716564
mef2ca	-0.02445	-0.134294	0.601047	-0.492107	-0.033943	0.740532
meis1	-0.486502	-0.354412	0.998402	-0.488715	0.934322	0.87008
meis2.1	-0.881284	-0.00280952	0.606839	-0.869633	0.673495	0.473717
meis2.2	-0.817097	-0.15556	0.423083	-0.83537	0.805753	0.570457
meis3	-0.150344	-0.142194	0.837829	-0.456997	1.19227	1.06179
meis4.1a	-0.603861	-0.201263	0.994913	-0.550358	0.554878	0.733236
melk	1.65388	-0.116954	-0.558774	1.73038	-0.899484	-0.803019
met	-1.01475	1.11613	0.451204	-0.0547101	0.392438	-1.04234
mettl8	1.24485	-0.0698899	-1.44616	1.7691	-1.24256	-1.17637
mfng	-0.914835	0.601262	0.592376	-0.526832	0.191754	-0.31778
mfsd2b	-0.965	-0.509964	1.77705	-0.464347	0.996759	1.59532
mfsd4	1.74387	0.0181503	-2.77243	1.87548	-2.56303	-1.44057
mgat3	1.91257	0.119737	-2.59309	1.67548	-1.42131	-1.56219
MGC162478	-0.5068	-0.00598113	0.437863	-0.945024	0.75219	0.192028
MGC165657	1.03472	-0.252743	-0.757124	0.633375	-1.32184	-0.785728
MGC174526	-0.650393	0.726844	-0.139545	-0.181924	0.578207	0.549833
mgll	-1.15396	0.343709	1.01969	-0.808922	0.589162	0.180978
mgp	-1.38646	0.575875	0.454944	-0.270688	-0.138339	1.0034
mhc1uaa	0.195569	1.69306	0.0859884	-1.04451	0.404193	-0.355668
mhc1uba	-1.2882	1.27719	0.294107	-3.11987	0.882924	0.22103
mhc1ze	-0.777282	0.155537	0.814712	-0.701169	0.632067	0.383101
mibp	0.954032	-0.0265455	-2.01706	0.989557	-1.82433	-0.0486921
micall2	1.86433	0.0788571	-1.98512	2.01803	-2.56943	-1.21083
mid1ip1	1.35554	-0.0837237	-0.997973	1.54829	-0.964444	-0.148528
midn	-0.621021	-0.383349	0.741228	-1.07578	0.993285	0.889815
minal	-0.489288	-0.633135	0.829306	-1.0739	2.254	1.96887
minpp1	1.65685	0.223234	-1.7537	1.0993	-1.48626	-1.21477
mitfa	-0.198265	1.10844	0.622613	0.391713	-0.819554	-0.313677
mizf	1.07379	-0.0224339	-0.581003	1.09989	-0.591371	-0.822246
mki67ip	1.54874	0.657188	-1.59864	1.14757	-1.91298	-1.30738
mknk2a	1.01247	-0.0479371	-0.327949	1.70651	-0.258133	-0.783959
mkrn1	0.103705	0.221256	1.01398	-0.302853	0.947638	-0.279735
mlc1	-1.24824	-0.591623	0.799587	-1.07046	0.486279	0.388129
mll	-0.589987	-0.461081	0.909761	-0.909219	0.457909	0.74835
mlphb	-0.00501537	0.782906	-0.462637	-0.580847	-0.142837	0.525193
mmp13	0.434975	2.62098	0.0910149	-0.613663	0.64011	-0.694861
mmp9	-2.14618	1.12661	1.0951	0.196302	0.278719	-1.89518
mnat1	0.862162	-0.219075	-0.47587	1.2009	-0.543	-0.0913148
mnx1	-0.400667	-0.248237	0.0183272	-0.558885	0.960083	0.675867
mobkl1b	-0.86305	-0.385438	1.75482	-0.362689	1.155	1.72689
mobkl3	0.524932	0.973979	-0.985491	0.30478	-0.686047	-0.160513
morn3	-1.26752	0.382853	1.45525	0.189688	0.862496	-0.244733
mos	2.07993	-0.0396258	-3.62906	1.87805	-2.16375	-1.61392
mospd1	-0.292925	-0.0542831	1.0877	-0.235048	0.704372	0.350638
mpdu1a	-0.470245	-0.797408	0.619549	-0.411089	1.08636	0.65648
mpp1	-0.894325	0.557016	1.04992	-0.443767	0.528973	-0.106153
mpp2b	-0.919077	0.181678	0.0103013	-1.19383	0.227252	0.374911
mpx	-0.442613	1.80939	-0.502492	-0.0997006	0.698727	-1.1932
mpzl3	1.72238	-0.0189638	-2.54059	1.67471	-2.60297	-1.76521
mrpl12	0.633186	0.351295	-0.651218	0.498705	-0.737403	-0.350543
mrpl14	0.177262	-0.118706	-0.186849	0.443187	-0.566382	0.0416085
mrpl17	0.618788	0.165951	-0.199142	0.674616	-0.644983	-0.184647
mrpl19	0.684095	0.134837	-0.748237	0.702135	-0.672201	-0.459442
mrpl3	1.01502	0.455563	-1.29263	1.01666	-1.12861	-0.317661
mrpl45	0.898042	0.513277	-0.553794	0.542375	-0.555746	-0.232834
mrps18b	1.1289	0.264673	-1.04516	1.07077	-0.923516	-0.447728
mrps33	-0.948985	-1.18877	0.373759	-1.08386	2.39682	1.80075
ms4a17a.11	-1.16366	0.261031	0.177985	-0.418075	0.197509	-0.536862
ms4a17a.17	-0.734191	-0.518509	0.672589	-0.804614	0.370031	0.334704
ms4a17a.6	-0.708614	-0.214467	0.83244	-0.402073	0.551566	0.0640736
ms4a17a.9	-1.52193	0.826841	0.128835	0.822237	-0.837141	-0.548763
msh2	1.02707	0.135649	-0.450544	0.997537	-0.856983	-0.524664
msh6	-0.336416	-0.599964	0.215612	-0.367793	0.732776	0.66385
mst1	0.267785	0.761156	-0.989531	-0.0302566	0.351515	-0.239536
msxc	-0.930932	-0.285615	0.500318	-0.502221	0.640927	0.727537
msxe	-0.596074	-0.967116	0.863636	-0.689216	0.887513	0.229613
mt2	2.25567	0.0784194	-1.96013	2.08564	-2.02949	-1.0052
mta3	0.904294	-0.126205	-1.31286	1.0912	-0.847869	-1.05541
mterfd1	1.0426	0.0285756	-0.65865	1.17475	-0.705866	-0.627863
mtf1	-0.763282	-0.0681273	0.0907043	-0.901981	0.360476	0.205744
mtf2	1.88466	-0.010763	-0.373713	2.0465	-0.237066	-0.912199
mthfd1	0.912918	-0.0100123	-0.980234	1.31811	-1.12283	-1.53571
mtmr1a	-1.00122	-0.469083	0.380534	-1.29062	0.0272695	0.3409
mtpn	-0.8509	0.0586658	0.566793	-0.745254	0.466809	0.129499
mtx1b	0.819599	-0.078673	-0.922546	0.669371	-1.07608	-0.278515
mtx3	-0.624891	-0.367871	0.354219	-0.917777	0.577528	0.484178
mus81	1.7355	-0.0690133	-1.2378	1.85488	-2.06125	-1.17111
musk	0.245828	-0.115977	0.735396	-0.490917	-0.491857	0.732585
mxd3	1.35588	-0.223718	-0.169173	1.34281	-0.594157	-0.292898
mxe	-1.34159	0.729224	1.58762	-0.286704	1.10063	-0.448464
mxg	0.301236	-0.165771	0.176565	-0.873634	1.0035	0.884033
mxi1	-0.65189	-1.36088	0.271699	-0.915047	0.131054	0.156485
mybl2	0.849138	-0.67567	0.120323	0.961913	-0.97437	-1.43617
mybpc1	-0.808166	-1.113	1.1789	-1.1528	0.894613	0.515303
mybpc3	0.0960255	-0.68712	0.826089	-1.11746	0.149203	0.72499
myca	-1.19074	0.844243	0.849081	-0.722884	0.473211	0.0646265
mycl1a	2.26875	0.330683	-1.90923	1.96586	-1.93905	-1.22291
mycn	-0.910349	0.368296	0.0549571	-0.418637	0.982346	0.292939
myf5	-0.250108	-0.302255	1.18187	-0.637045	0.444668	1.31445
myh9l2	1.49122	0.201766	-2.0008	1.25128	-2.20465	-1.73682
myl7	-0.855041	-0.31583	1.30315	-0.629338	0.925242	0.777365
myl9	-0.944227	-0.415379	0.905746	-0.747311	0.47091	0.623154
mynn	1.83349	0.0138899	-1.48665	1.91583	-1.0162	-0.844255
myo7a	-0.688166	-0.235194	0.478872	-0.45611	0.864402	0.587695
nadl1.1	-0.700545	-0.143205	0.868224	-0.702797	0.436347	0.135428
nalcn	-0.283162	-0.0146621	0.469528	-1.05405	0.144735	0.365896
nanos	1.67713	0.03145	-4.05403	2.08103	-3.20694	-1.84051
nap1l1	1.62008	0.109146	-1.31354	1.4583	-2.03825	-1.12989
narg1b	1.40883	0.659919	-0.735776	1.27712	-1.03477	-0.594655
nbea	-1.1296	-0.909707	0.517137	-1.10013	0.0766582	0.47892
ncam2	-0.636706	-0.122968	-0.0169098	-1.25445	0.249722	0.137833
nccrp1	0.973002	0.797364	-1.00653	0.750891	-0.952901	-0.708244
ncf1	-1.22199	-0.598754	0.587225	-1.02671	0.488523	0.136622
ncl1	0.607705	0.62253	-0.401756	0.597029	-0.820363	-0.170236
ncor1	-0.531203	-0.171081	0.647839	-0.387599	0.521077	0.202223
ndpkz2	-0.137441	0.258892	-0.0600036	-0.306901	-1.41475	1.64555
ndrg1l	2.48544	0.26648	-0.319443	1.2291	-0.982423	-1.06613
ndrg3a	-0.0410128	1.1932	-0.720264	-0.181174	0.336534	0.887414
ndrg4	-0.725647	0.0988194	0.104458	-0.595054	0.761115	0.246691
ndufa9	0.284055	0.489034	-1.02834	-0.0171207	-0.812467	-0.00238547
ndufs1	0.556281	0.77552	-1.189	-0.018494	-1.2342	-0.338268
ndufv1	0.570453	1.00318	-0.686886	-0.0689265	-0.693174	0.496284
necab1	-1.03953	0.146749	0.0840009	-1.26598	0.571623	0.48402
nefm	-0.405525	0.138859	-0.0052379	-0.503859	0.683332	1.33584
negr1	-0.246626	0.779539	-0.0318805	-0.435352	0.661193	0.144425
neil3	1.68698	-0.133357	-0.484615	1.65768	-1.93796	-1.50154
nek2	1.84032	0.0130437	-1.57972	1.99148	-1.77024	-1.14524
nek8	-0.715387	0.494682	1.04991	0.046586	0.46325	-0.0892226
net1	-0.981478	-0.687533	0.831214	-0.851273	0.687154	0.452426
neurod2	-0.565913	0.822865	0.117401	-0.553638	0.515725	0.193146
neurod4	-1.97826	-1.28112	0.888145	-0.608126	1.04376	0.261929
neurog1	-0.150552	-1.31163	-0.0699027	0.522451	0.889805	0.0262542
nfe2l1	-0.452822	1.36781	0.919029	-0.286848	0.578784	-0.478966
nfia	-0.281092	-0.672504	0.798052	-0.869612	0.729649	0.545878
nfil3	-0.0421155	1.17182	1.13523	-0.128895	1.15127	-0.45416
nfkbiaa	-0.508674	0.692703	0.869592	-0.691121	0.76568	-0.112529
nip7	0.828267	0.574637	-0.579749	0.651051	-0.649652	-0.60124
nitr11a	-0.364874	-0.747416	0.822012	-0.992278	1.80413	3.08143
nitr12	-0.774348	-0.272772	0.147434	-1.13187	0.758797	0.31644
nitr14b	-1.27417	-0.960728	1.05922	-0.850781	1.20905	0.289828
nitr2b	-0.546805	-0.640338	0.808334	-0.439044	0.625563	0.460292
nitr3d	-0.938822	-1.37362	0.698096	-1.29675	2.61476	2.2877
nkx1.2lb	-0.583951	-0.187603	0.362205	-0.600437	0.861585	0.482684
nkx2.1b	-0.574894	-0.161247	0.598682	-0.570128	0.869388	0.779498
nkx2.3	-1.0433	-0.470494	2.00696	-0.358098	1.74628	1.28534
nkx3.2	-0.478238	1.2063	0.470757	0.074944	-0.21898	0.548055
nlcam	-0.336393	1.15692	-0.128045	-0.340209	-0.463624	0.979572
nme2l	-0.69801	-0.195277	0.211694	-0.761204	0.327795	0.202292
nme4	1.50793	-0.0242236	-1.88664	1.44126	-1.31203	-0.640865
nmnat2	-0.745002	-0.0809546	0.748874	-0.892883	0.503644	0.350125
nol5	0.964837	0.584928	-1.69394	0.886768	-1.84671	-1.50427
nola1	1.36018	0.643051	-1.21764	1.15745	-1.60094	-0.994338
nono	-1.13965	-0.259554	1.29945	-0.805617	1.26382	1.03108
nos1	0.351868	1.04176	-1.09189	0.42494	-0.480912	-0.655702
nos2	-1.07059	-0.758457	1.18712	-0.912471	1.40319	0.477492
notch1a	-0.178432	-0.96027	0.0485125	-0.490902	0.370261	0.461592
np	-0.352763	1.25383	0.586342	-0.407527	0.207358	-0.211423
npas2	-1.03225	-0.436988	0.921019	-0.398241	0.770118	0.448495
nphs2	0.0117868	0.384313	-0.171594	-0.347792	0.67674	0.519406
npm1	0.810039	1.38545	-0.586101	0.943903	-1.15635	-0.965852
npy8br	-0.864211	-0.542481	1.09481	-0.868446	0.928751	1.34201
nqo1	0.365472	0.233948	-1.41852	0.191623	-0.863351	-0.290244
nr1d1	-0.269598	-0.0739403	0.903163	-0.420188	2.27026	0.176331
nr2f1a	-1.00836	-0.135102	0.455308	-0.912384	0.313683	0.422099
nr2f1b	1.43662	0.44368	-1.19267	2.01792	-1.29936	-0.81177
nr2f2	-0.857754	-0.603563	0.791778	-0.810948	0.889382	0.713396
nr5a1a	-0.678238	0.204209	0.159674	-0.687298	0.881192	0.166824
nr5a2	-0.296095	-0.512282	0.88817	-0.752876	0.763337	0.720284
nrarpa	-0.724602	1.02201	0.533091	-0.223896	0.123663	-0.271021
nrarpb	-0.752689	-0.623348	0.722148	-0.990938	1.24032	0.246275
nras	0.346563	-0.00429312	-0.279278	0.713219	-0.492064	-0.455073
nrd1	-0.241387	-0.314626	0.434956	-0.634507	0.369072	0.556228
nrp2a	-0.818067	-1.0287	0.569769	-1.00425	0.591897	0.111475
nrp2b	-1.04738	-0.270341	1.05408	-0.700194	0.396854	0.589196
nrxn1b	-0.684529	0.164218	0.55802	-1.07688	0.0531333	0.21324
nrxn2a	-0.835616	-0.214722	0.0670875	-1.01049	0.243348	0.315764
nrxn3b	-0.499388	0.0442947	-0.0158396	-1.20819	0.308773	0.224892
nsdhl	1.38121	0.00039069	-1.12581	1.75529	-2.17464	-0.714308
nsf	-0.738261	-0.176045	0.233932	-1.13777	0.281421	0.746659
nsmce1	1.47554	-0.150844	-1.74084	1.47859	-2.00467	-1.79738
ntn1a	-0.691633	0.216414	0.418416	-0.63261	0.345945	-0.00523392
ntn1b	-0.785847	-0.801957	0.432851	-1.08069	0.371036	0.515225
nucb2b	0.506557	1.0526	-0.254047	0.951241	-0.176345	-0.734709
nudt4	0.758761	0.256923	-1.37378	1.13455	-1.51678	-0.893375
numbl	-0.432483	1.15761	0.682493	-0.0456325	0.317328	-0.499557
nup155	1.60673	-0.0766006	-1.45014	1.46901	-1.75818	-2.0122
nup43	0.848995	-0.0120077	-0.94869	0.644961	-0.843138	-0.868938
nup50	-0.595674	-0.343863	1.69719	-0.178166	0.611852	1.38251
nupl1	1.5898	-0.216564	-2.85599	1.36367	-3.42333	-1.79629
nutf2	1.26156	0.00414117	-1.82297	1.35054	-2.44029	-1.65936
nxt2	1.26923	0.136582	-1.33709	1.33557	-1.3004	-1.13373
oat	-0.738521	2.62161	0.0949248	-0.0498638	1.47722	-0.361561
oaz1	-0.463756	0.153135	0.273952	-0.735317	0.0153354	0.142467
oc90	0.963909	-0.321678	-0.624623	1.77937	-0.62446	-0.0532457
ociad1	1.04486	0.0481923	-0.845099	0.975241	-0.841349	-0.485206
ociad2	-1.02699	-0.226427	1.17658	-0.572796	1.41058	0.374804
ocln	1.80068	0.100181	-2.43588	1.81985	-1.04332	-1.02708
oclnb	1.6221	0.0515164	-3.83437	1.88843	-2.48124	-1.5891
oct1	1.4518	-0.130422	-1.53784	1.09785	-1.21904	-1.69967
odc1	-0.649481	0.453108	0.271222	0.205901	-0.154948	-1.44103
odf3l	1.49638	-0.0748995	-1.54455	1.76263	-0.477164	-1.14053
oep	1.97352	-0.174995	-5.26832	2.05564	-3.64413	-1.87881
ofd1	1.09819	-0.158534	-0.378739	1.06283	-0.363118	-0.320637
og9x	-1.06016	-0.519808	1.5843	-0.538679	1.10078	1.2521
olfm1a	-0.801201	0.442892	0.138497	-0.966931	0.384792	0.394021
olfm2	-0.407388	-0.0705411	0.854554	-0.33407	0.534105	0.600762
olfml3	-0.801845	1.05312	-0.0196261	0.0652901	-0.892865	0.679657
olig2	-0.515254	-0.188636	1.222	0.102807	1.40828	0.185216
olig3	-1.16766	-0.903137	0.831788	-0.911638	1.0157	0.397648
onecut1	-0.608517	-0.25154	0.366975	-0.952517	0.429034	0.547581
onecutl	-0.763087	-0.19908	1.07048	-0.507584	0.713059	0.455684
opn1mw1	0.0855318	-0.30699	1.71455	0.200258	1.58372	-0.354913
oprd1	-0.949739	-0.00106716	0.0780782	-1.29162	0.962702	-0.205715
or102-3	-0.631142	-0.597351	0.399091	-0.738435	0.348959	0.188486
or111-10	-0.412232	-0.109886	0.919391	-0.398935	1.10602	-0.139842
or111-6	-0.184448	-0.105361	0.958291	-0.286884	0.794043	0.294378
or111-7	-0.0811369	-0.269371	0.958205	-0.401165	1.04453	-0.181542
or115-12	-1.09859	-0.847789	2.28814	-0.614314	1.59847	2.1154
or115-6	-1.97556	-1.92765	0.866508	-1.75901	1.16795	0.463389
or129-1	-0.825953	-0.774307	0.850387	-0.669831	1.24171	0.568024
or134-1	-0.418519	-0.377983	1.13079	-0.396107	0.46395	-0.146385
oraov1	0.540343	0.192254	-0.48543	1.22215	-0.467482	-0.410698
orc1l	1.8325	0.0906223	-2.78717	1.63307	-2.48736	-1.85028
orc3l	1.52306	-0.132503	-1.3732	1.72678	-1.99773	-1.67011
orc6l	1.91414	0.0554838	-1.40307	2.30995	-1.39779	-1.59006
ormdl1	-0.315401	0.18636	0.658051	-0.291659	0.723206	0.178607
os9	1.08395	0.589994	-0.738762	0.6988	-1.06665	-0.63935
osbpl3	0.9643	0.491429	-0.165688	1.91407	-0.352276	-0.236475
osbpl7	1.82454	0.049113	-3.41075	2.03886	-3.27416	-1.87017
otof	-0.37298	0.0801462	0.0393726	-0.782529	0.442738	0.621354
otub1	-0.820109	0.0431662	0.0760078	-0.750538	0.362714	0.342093
otud7b	-1.18618	-0.700107	1.22366	-0.514826	0.823611	0.809148
otul	1.8302	0.0270052	-1.2565	2.04893	-0.815891	-0.432143
otx1	1.41453	0.153245	-4.89111	1.65464	-3.20535	-2.46158
otx2	0.478266	2.26437	-1.65671	-0.108979	0.269807	-0.0568403
oxnad1	0.306763	-0.814249	0.350284	-0.254004	-0.115562	-0.0640043
oxsr1b	-0.308504	-0.0389671	0.505453	-0.639841	0.573472	0.534486
p2rx1	-0.332996	-0.776253	0.610444	-0.618287	0.762646	0.705796
p2rx3a	0.914097	2.15546	-1.81811	-0.348921	-1.22698	1.16774
p2rx4a	1.78288	0.0595547	-2.79436	1.85101	-2.86961	-1.9188
p2rx8	1.14831	1.0799	-2.08061	-0.845834	-1.52839	0.769709
p4ha2	-0.469838	0.912789	-0.0345645	-0.390761	0.167465	0.623994
pa2g4a	1.06224	0.62879	-0.951323	1.08763	-1.43824	-0.809028
pa2g4b	-0.0447385	0.606034	0.685582	-0.327702	0.259307	-0.373129
pabpc1b	-0.501759	-0.450453	0.777873	-0.608766	0.330115	0.708717
pacsin1	-0.183987	-0.0808671	0.428794	-0.388014	1.06501	0.826908
pah	-0.0730454	1.79945	-0.152174	-0.0576337	0.96062	-0.083433
paics	1.82408	0.204599	-1.22666	1.22895	-1.41921	-0.290155
pak2a	-0.428812	-0.107195	1.11872	-0.129064	0.514897	0.178119
pak7	-0.7075	-0.348265	0.773413	-0.573664	0.330045	0.742715
pane1	1.53061	0.0279118	-0.279171	1.46854	-0.835663	-0.542911
papolb	-0.657816	0.0350151	0.954783	-0.522226	0.458358	0.431191
paqr3b	-0.755537	0.0245517	0.718461	-0.720606	0.126387	0.118706
paqr5a	1.75687	-0.0128867	-2.54574	2.10736	-1.97355	-1.38324
paqr8	-0.405439	-0.272761	0.789998	-0.232998	0.440324	0.560812
pars2	1.01791	-0.0313737	-0.989956	0.69782	-1.11514	-0.846648
parva	0.921575	0.0405078	-1.089	0.995378	-0.881611	-1.31235
pax2a	-0.832774	-0.118945	-0.0560246	-1.08495	0.374027	0.0913757
pax2b	-0.518974	-0.0714364	0.344056	-0.870007	0.658081	0.31013
pax6a	-1.04699	-0.564778	0.952672	-0.345901	1.21512	0.606812
pax6b	-0.982222	-0.616152	0.46936	-0.915552	0.564827	0.356311
pax7a	-0.0124979	-0.117609	0.567842	-1.22747	-0.0726681	0.171938
paxip1	1.42317	0.196266	-1.18899	1.55671	-1.09403	-1.00267
pbk	0.124008	-0.854936	0.0420984	0.408855	-1.39247	-1.62148
pbx1a	-0.546368	0.037919	0.436274	-1.06597	0.501415	0.383976
pbx2	-0.39114	-0.0109441	0.863254	-0.320414	0.639102	0.147147
pbx3b	-0.61525	-0.0756623	1.08863	-0.569769	0.850419	0.94805
pcbd1	1.06579	0.0426426	-0.530237	1.11015	-0.433174	-0.670472
pcdh10b	-0.879836	0.194647	0.26753	-0.819607	0.907719	0.434298
pcdh15a	-0.907424	-0.195897	0.289316	-0.941626	1.01824	0.508365
pcdh1a4	-1.02276	-0.122915	0.124963	-0.745755	0.383118	0.373676
pcdh2ac	-0.863035	-0.106994	0.0466111	-0.898552	0.394393	0.172409
pcgf1	1.22176	0.0374015	-0.808974	1.2771	-0.592666	-0.511216
pcmt	-0.483835	-0.153028	0.41693	-0.972781	0.115656	0.452871
pcmtl	-0.00283337	-0.283449	0.26481	-0.589936	0.526793	0.421785
pcna	1.64173	0.331284	-1.181	1.42542	-1.42558	-1.08506
pcolce2b	-1.067	0.533309	0.0921961	-0.422398	0.112442	0.434793
pcsk5a	-1.2204	-1.29252	0.650883	-1.12315	1.17045	0.337863
pcsk5b	1.52159	0.0964274	-0.914856	1.33154	-1.04836	-0.812404
pcyt1b	-0.376816	-0.538601	0.77624	-0.944038	0.253686	0.381762
pdcd11	0.889493	0.535407	-0.555613	0.945537	-0.501062	-0.690421
pdcd6	-0.846387	-0.0907879	0.888337	-0.780271	0.369918	0.637229
pdcd7	0.94937	-0.160802	-1.62696	1.06133	-1.64594	-1.38384
pde6g	-0.518928	0.517766	0.106046	-0.311147	0.907475	0.589454
pdia4	0.615585	0.245478	-1.77876	0.960666	-1.80188	-1.8373
pdip5	0.703852	0.346293	-1.2406	0.797502	-1.47323	-1.30777
pdlim4	-1.56146	1.3425	1.19645	-0.458447	0.184782	-0.541669
pdp2	1.88546	0.174139	-2.06752	1.65102	-1.68447	-1.66887
pdyn	-0.687444	1.47881	-0.0450289	-0.264246	1.06011	0.57262
pdzk1l	-1.34397	1.79424	-0.468582	-0.0949901	1.07959	-1.34313
peli2	1.38446	-0.543103	-0.620407	1.02672	-1.24501	-0.877406
pelo	1.33845	0.713565	-1.24398	1.16315	-1.43398	-1.02334
penk	-0.739541	1.11578	-0.274252	-0.800932	0.759176	0.623292
penkl	-0.160813	0.848932	0.0984101	-0.914337	0.678864	0.463721
per1a	-0.967695	-0.659958	0.850926	-0.693075	1.21952	-0.00684134
per1b	-0.564532	0.39462	0.457818	-0.345487	1.99301	-0.255368
pex12	1.26458	0.158551	-1.38968	0.971601	-1.05704	-0.979568
pfkfb2	1.95686	0.395968	-0.943868	1.86986	-0.8779	-2.02261
pfkfb4	-0.490781	-0.0986872	0.841592	-0.484675	0.184011	0.445628
pfkm	0.706129	0.159541	-1.01096	-0.0141389	-1.66208	0.398421
pgam1b	-0.5747	-0.0394084	0.364719	-0.665651	0.170703	0.470434
pggt1b	-1.32666	-0.713523	0.959739	-0.900261	0.6137	1.08896
pglyrp2	-0.950689	-0.419893	1.22614	-0.890732	0.801195	0.766254
pglyrp5	-0.960704	0.88758	0.73998	-0.564643	0.30008	0.120858
pglyrp6	1.80609	0.103936	-0.327828	0.697465	-1.26487	3.04424
pgm2	-0.72042	0.623251	0.148746	-0.451803	0.187	-0.0236894
phex	1.75367	0.109021	-2.34638	1.88655	-3.01471	-0.859045
phf16	1.94103	0.023005	-1.49197	1.17313	-1.21623	-0.141206
phf23a	1.67958	0.00430457	-1.58128	1.94389	-1.50856	-1.11912
phf5a	0.958599	0.248798	-1.19186	1.47717	-1.11447	-1.07165
phox2a	-0.760849	-0.0615207	0.558847	-0.728196	0.438857	0.18349
pi4kb	-1.12138	-1.01121	0.6113	-1.08203	0.447085	0.427381
pias4l	1.98968	0.0819724	-2.93772	2.0832	-2.18975	-1.14837
pibf1	1.40053	0.0177457	-0.652774	1.43	-0.895849	-0.826488
pid1	-0.730116	-0.278976	0.499206	-0.958105	1.30029	0.460073
pigf	-0.678426	0.00851663	0.537455	-0.464571	0.262858	0.177196
pigp	-0.427601	-0.0477126	0.714574	-0.349822	0.429561	0.284102
pih1d2	-1.40976	-0.474149	1.31088	-0.149197	1.08946	0.231937
pik3cd	-0.325637	0.0622822	0.164035	-0.519415	0.481984	0.326176
pip5k1b	-0.787007	-0.266214	0.935897	-0.170466	0.469551	0.269909
pip5k3	-0.959035	-0.187214	0.692784	-0.65996	0.469646	0.374407
pitpna	0.821458	0.0938304	-1.15632	0.833982	-1.85496	-1.90726
pitx2	-0.636856	0.599012	-0.0470782	-1.14484	0.821171	0.647112
piwil1	1.75554	0.181072	-2.46052	1.88165	-3.7818	-1.20916
piwil2	1.67055	-0.0671061	-1.15016	1.78166	-0.760113	-0.522602
pkd2	-0.629645	-0.0995324	1.00368	-0.447979	0.746646	0.309935
pklr	0.856642	0.685354	-0.508467	-0.415175	0.110755	-0.10025
pkm2a	-0.0794001	0.663194	-1.77814	-0.21142	-1.26707	-0.181259
pkm2b	1.18394	0.199229	-1.6365	-0.734362	-3.0327	0.949019
pkz	-0.848179	-0.259968	1.19938	-0.0678461	0.229378	-0.0172359
pla1a	-0.232708	-0.486129	1.54282	-0.0539529	1.2051	1.48427
plaa	0.473413	0.112262	-0.274309	0.2956	-0.777421	-0.624415
plek	-1.36979	0.611433	1.81444	-0.0344095	0.610817	-0.382237
plekhh1	-0.708293	0.283927	1.17931	-0.00333309	0.0546594	-0.136007
plg	-0.067341	-0.499452	0.888789	-1.49472	1.07182	1.39378
plk1	1.90576	0.197313	-2.05986	1.98821	-3.16655	-1.6261
plk2	0.0385866	0.0104968	0.045879	-0.910571	0.67838	0.463334
plk4	0.96823	-0.367972	0.0312983	1.25953	-0.88236	-0.689647
plp1a	-1.38848	-1.81362	1.79691	-0.279654	0.794457	0.529429
plp1b	-0.629652	-0.472052	0.60615	-0.417659	0.412709	0.883261
plxna4	-0.869182	-0.815538	0.600168	-1.29882	0.265052	0.493999
plxnd1	-1.10298	0.0989461	1.22567	-0.474878	0.142131	0.079342
pnoc	-0.869044	1.35183	1.16378	0.219935	1.24906	-0.412523
pola2	1.56072	-0.000154813	-0.70148	1.51101	-1.11643	-1.00161
pold1	1.11079	0.0461308	-1.40221	1.61224	-1.29253	-1.43163
pold2	1.48235	-0.0498718	-1.37063	1.73092	-1.51713	-1.26137
polm	1.60045	-0.0347382	-0.40579	1.94143	-0.717637	-1.05292
poln	-0.0563699	-0.450452	1.10404	0.169256	0.149284	-0.90018
polr2c	-0.588987	-0.140807	0.607996	-0.954704	0.141862	0.191256
polr3c	0.918755	-0.0210892	-0.950119	1.04191	-0.839021	-0.963003
pomca	-0.193503	0.810245	-0.852874	-0.141842	-0.222121	0.481508
por	-0.323836	0.736933	0.0228165	-0.0799697	0.196266	0.209851
pou1	-0.602623	-0.218796	0.959921	-0.331754	0.711421	0.485402
pou12	-0.289124	-0.283333	0.559308	-0.417315	0.97106	0.639478
pou2f1b	-0.276531	-0.284522	0.6049	-0.420498	0.676374	0.484581
pou3	1.62717	-0.0920518	-6.03853	1.61664	-4.89238	-2.00848
pou5f1	1.89241	0.154019	-4.36538	2.16632	-3.4501	-1.16738
pp2ca2	-0.543349	-0.157427	0.482677	-0.993882	0.0608603	0.241324
ppan	0.716365	0.0692142	-0.812853	0.901743	-1.08113	-1.19843
pparg	1.91947	0.331134	-3.09819	-1.73471	-1.34804	1.34676
ppcdc	-0.536703	-0.287666	0.162719	-0.85811	0.58625	0.143144
pphln1	0.805717	0.340852	-0.791972	0.795322	-0.548474	-0.379946
ppia	-0.869364	-0.499972	0.788547	-0.336341	0.104831	0.247241
ppid	-0.700371	-0.0787128	0.951158	-0.721442	0.556178	0.358175
ppih	1.25562	0.387874	-1.17899	1.19098	-1.5596	-0.816443
ppil1	0.863916	0.112821	-0.65457	0.918821	-0.730988	-1.08849
ppp1r3b	1.71757	0.096487	-4.31829	1.93652	-3.21813	-1.59676
ppp1r7	1.27842	-0.0272042	-1.48407	1.14871	-1.40102	-0.349978
ppp2cb	1.04196	0.980856	-0.564724	0.905559	-0.375136	-0.229425
ppp2r1a	-0.864119	0.036418	0.474419	-0.698264	0.572707	0.496545
ppp2r2d	1.00362	0.36048	-1.03592	1.16438	-1.06878	-0.607701
ppp4c	1.35865	-0.0499601	-1.66525	1.56277	-1.9117	-1.42585
ppp4r2b	1.41269	0.421781	-0.800309	1.38192	-0.828081	-0.861423
pptc7	-0.317366	-0.366306	0.257044	-1.1679	-0.137207	0.563993
prcp	-0.451823	0.13227	1.48951	-0.149693	1.15176	0.270702
prdm8	-0.87005	-0.294598	0.882602	0.427286	0.535114	-0.0262701
prdm9	1.00088	0.022721	-0.444518	0.934892	-0.834932	-0.316613
prg4	0.0334153	1.7666	1.77649	-0.465801	1.1428	-0.5612
prickle1a	1.8423	-0.0932719	-2.07856	1.66052	-0.953044	-0.854744
prim1	1.33481	-0.0114199	-0.344892	1.31854	-0.833191	-0.931171
prkab1	0.383056	0.357138	-0.886467	0.0691533	-0.993893	-0.0999082
prkar1a	-0.454466	0.937487	0.0102781	-0.258802	0.398289	0.187052
prkcsh	0.37938	0.155056	-0.168218	0.48977	-0.832239	-0.551302
prkrir	1.09567	0.372222	-0.63523	1.24293	-0.845959	-0.476188
prlra	-0.128103	1.97993	0.545486	-0.230338	1.47457	0.0700982
prmt1	1.03754	1.58068	-0.850343	1.33297	-0.776453	-0.109191
prmt7	2.23337	0.000932377	-1.36371	1.31896	-1.66567	-1.50518
prnprs3	-1.09336	0.410944	0.0885892	-0.752476	0.149527	-0.0935597
prom1b	-0.878816	-0.705388	1.00941	-0.157431	1.00431	0.961802
prp19	1.2371	0.533619	-0.541423	0.867138	-0.590146	-0.414698
prpf31	2.45111	0.844281	-1.65272	1.82828	-1.45801	-0.425093
prpf39	-0.420629	-0.14999	0.704174	-0.502163	0.432908	0.350804
prpf4b	0.750579	0.346576	-0.616843	0.747102	-0.434006	-0.447156
prrx1	-0.506749	1.22995	0.278056	-0.0653512	-0.330926	0.234441
prtfdc1	1.2748	-0.240143	-1.17451	1.07918	-0.396853	-0.345325
prtga	-0.0586335	-0.771039	0.481309	-0.21871	0.721704	-0.364762
psmb8	-0.0616004	0.840046	0.970034	0.698408	-0.422258	-0.0432266
psmc3ip	1.83483	-0.0321563	-1.22636	1.91683	-2.03847	-0.838935
psmd10	0.442222	-0.0177695	-0.131566	0.734122	-0.541224	-0.439787
psmd13	-0.0773045	0.362791	0.777672	-0.229283	-0.0154384	-0.0383085
psmd3	0.25854	1.06775	-0.28898	0.0616299	-0.607608	-0.133257
psmd7	-0.465668	0.436464	0.661445	-0.380928	0.292967	-0.0775754
psme2	-0.954942	0.00315555	0.996893	-0.654727	0.0892523	0.0755474
ptc1	-1.1233	-0.909184	1.39611	-0.343587	1.34115	0.0900691
ptcd3	0.790019	0.394604	-0.887649	0.790369	-0.793022	-0.327365
ptenb	-0.490247	-0.719063	0.612782	-0.166516	0.100279	0.35966
ptges3	-0.174113	1.06543	-0.0810342	-0.06792	-0.191875	0.294055
ptgisl	0.09435	0.808273	0.470815	-0.879566	0.129724	-0.844586
ptgr1	0.905935	-0.0629749	-1.05843	1.27637	-1.15551	-0.706983
ptgs2a	-0.447694	2.09648	0.659971	-0.0971354	0.919587	-0.0338635
ptgs2b	-1.23968	-0.543584	0.385606	-1.75698	0.510067	0.245371
pth2	-0.314202	-0.950037	1.72989	-0.818107	0.479371	0.0666067
ptn	-1.50976	-1.12228	0.909992	-1.43094	0.442154	0.295722
ptp1b	1.49568	0.00594505	-0.407291	1.49876	-0.327109	-0.649848
ptp4a1	-0.987289	0.0258347	0.912487	-0.300065	0.191243	0.0563456
ptpmt1	1.20224	0.732651	-0.418569	0.987693	-0.327246	-0.349727
ptpn6	-0.994329	0.549895	0.43767	-0.60126	0.0975054	0.0194459
ptpra	-0.695688	0.142524	0.561779	-0.602546	0.12198	0.215921
ptprm	-0.898917	-0.0409896	0.506634	-0.914193	0.747873	0.361745
ptprn	-0.166907	0.171304	0.0273755	-1.06837	0.743444	0.535639
ptpru	-0.772898	-0.240957	1.04662	-0.655687	1.04034	1.05426
ptrh1	1.07927	0.387519	-1.29816	0.784951	-1.99473	-1.76416
pts	-0.591747	-0.546577	0.499154	-0.853315	2.16798	1.58413
pttg1ip	1.39818	0.196032	-1.63309	1.24407	-1.13482	-0.782482
pus1	1.05938	-0.0346441	-1.35433	1.1634	-1.34175	-1.08036
pus7l	1.61505	0.010335	-0.917621	1.68888	-0.8944	-0.734635
pvalb1	-0.104372	0.037515	0.929759	-0.0111891	-0.397449	1.92003
pvalb2	-0.197642	0.223485	0.641346	-0.00240898	-0.939662	1.70124
pvalb6	-0.367908	-0.116302	0.222634	-1.06713	0.425227	0.406698
pvalb8	1.01822	0.365085	-0.367944	-1.03415	0.455312	0.208317
pwp2h	0.780113	0.0702696	-1.40164	0.862579	-1.48997	-1.24065
pxk	-1.04408	-0.175129	0.578641	-0.971653	0.321149	0.359481
pycard	-0.898848	0.19859	1.71719	0.00595569	0.638001	-0.313103
pycrl	3.24784	0.176428	-1.08191	1.79241	-0.492058	-0.575099
pyya	-1.11448	1.26907	0.406164	0.110123	1.18871	-1.41013
qars	0.482663	0.256223	-0.36932	0.440303	-0.837258	-0.94738
qtrt1	0.776655	-0.0912096	-1.43815	1.27241	-0.981057	-1.25423
quo	-0.332182	-0.363282	0.971966	0.189104	1.03515	0.681973
rab11fip4a	-1.70228	-0.827914	1.61074	-1.34549	1.07467	0.557205
rab13	0.0746574	0.0960223	0.0107996	0.639581	-0.570112	-0.837821
rab14	-0.890493	0.00673993	0.471306	-0.6528	0.298719	0.180216
rab25	-0.698081	-0.71353	0.744414	-0.740872	0.513492	0.497382
rab32	1.54339	0.36565	-1.46906	1.4374	-1.17501	-1.10468
rab34	-1.1477	0.472712	0.701537	-0.356202	0.115962	-0.00252644
rab35	1.38261	-0.0134687	-0.880815	1.48928	-1.04827	-0.795071
rab36	-1.34845	0.0907421	1.36387	0.138342	1.00502	-0.202504
rab39b	-0.568813	0.424447	0.0683203	-0.550597	0.610287	0.242718
rab3c	-0.919165	0.0535142	0.681641	-0.835785	0.299472	0.490715
rab43	0.435994	0.195366	-0.510128	0.468395	-0.929223	-1.36814
rab5al	0.0848366	0.881279	-0.563752	-0.167809	-0.13506	0.200393
rab5c	0.0428534	1.41344	-0.0885097	0.0714884	-0.202938	-0.367344
rab6b	-0.816765	-0.0898137	0.369623	-0.876179	0.484151	0.113822
rac2	0.346153	0.608304	-0.744738	0.3296	-0.951245	-0.159968
rac3	-0.791417	-0.196361	0.758998	-0.635172	0.681238	0.430121
racgap1	1.98848	0.0540307	-1.96071	1.96171	-1.48877	-1.62094
rad17	1.30624	-0.024923	-0.259132	1.32241	-0.457277	-0.251914
rad51	1.31068	0.0312344	-0.517486	1.708	-1.0812	-0.859995
rad52	1.22959	0.241126	-2.24628	1.72177	-1.13591	-0.96024
rad54l	1.86896	-0.031548	-0.19301	1.61325	-0.855366	-0.412973
radil	0.880259	0.0981277	-0.61843	2.00216	-0.496308	-0.124229
rag2	-0.404941	-0.500261	0.732831	-0.585231	0.714756	0.380412
raly	-0.491746	-0.0763674	0.232368	-0.679541	0.671697	0.989244
rap1b	-0.996864	0.27151	0.761808	-0.490697	0.154768	-0.0326797
rap2ip	-0.657181	0.0292571	0.570251	-0.737054	0.575988	0.73031
raraa	-0.615239	-0.473931	0.313028	-0.859484	0.400861	0.363433
rasgef1bb	-1.1281	0.798605	1.06491	-0.210146	0.569724	-0.0983718
rbb4	0.508481	0.213394	-0.751023	1.04241	-1.17607	-0.961009
rbm41	-0.816655	-0.317164	0.55257	-0.930809	0.672096	0.615085
rbm5	-0.584421	-0.68436	0.742361	-0.814862	0.313135	0.949362
rbmx	0.45696	0.283686	-0.340001	0.592141	-0.713893	-0.238263
rbp4	0.684788	0.974963	-0.121254	-0.42994	-0.488093	1.57499
rbpjb	-0.5829	-0.0541865	0.705688	-0.505451	0.560277	0.37851
rbpms2	1.39516	-0.0299371	-1.50658	1.63144	-1.18989	-0.797362
rcan3	-0.222272	-0.179429	0.798038	-0.6725	0.926858	0.987414
rcc1	1.33683	0.0859731	-1.59575	1.57132	-2.10347	-1.42598
rcv1	0.699496	0.0558216	-2.58243	0.353979	-1.21622	1.60093
rdbp	0.617547	-0.00219091	-0.947365	0.639128	-0.434954	0.0895027
rdh10	1.70349	0.0731134	-2.44993	1.69156	-2.44728	-2.08013
rdh12l	0.154004	0.945621	-0.148809	-0.0427297	-0.0644213	-0.557148
rdh1l	-1.04721	0.431289	0.0341285	-0.433847	0.0954377	0.0829821
rdhe2	-1.02919	0.711887	0.0933283	-0.116692	0.136189	0.35427
rds2	-1.32472	-0.806558	1.71196	-0.508409	1.50766	0.33097
rdx	-0.812344	0.971557	0.305382	-0.209736	0.0811041	0.0330488
ret1	-0.842239	-0.217079	0.48853	-0.959039	0.632957	0.532125
retsatl	1.56845	-0.00600751	-5.91027	1.59643	-4.95875	-1.87118
rfc3	1.22171	0.0178591	-0.652538	1.16265	-0.811408	-0.776635
rfc5	1.57239	0.613952	-1.75081	1.46583	-1.27217	-0.772789
rfx4	-1.00512	-0.312054	0.591969	-0.658871	1.20422	0.793978
rgmb	-0.551232	0.13467	0.687113	-0.641748	-0.0120827	0.721811
rgs12	-0.564767	-0.279157	0.758165	-0.595744	0.73555	0.300886
rgs14	1.64449	-0.17617	-1.43171	1.258	-1.10063	-1.34303
rgs7bpb	-0.590371	-0.0727351	0.440478	-0.974845	0.391497	0.442808
rh30	-0.892806	-0.637795	2.89427	-0.396957	1.51657	2.56665
rhoaa	-0.714464	1.02347	0.20353	-0.381316	-0.0366705	0.223606
rhoae	-1.19651	0.945743	0.574804	-0.27478	0.0370586	0.00110738
rhobtb2a	-0.690017	-0.798729	0.33106	-0.851715	0.485885	0.164111
rhoga	-0.868876	0.322656	0.487334	-0.436044	0.214087	-0.287378
rhogb	-0.872409	1.65238	0.94023	-0.0100279	0.476565	-0.172056
rhoua	-0.473571	-0.214935	0.343867	-0.890533	0.484081	0.142828
rif1	1.27133	0.0123965	-0.908429	1.30445	-1.00229	-0.527265
ripk2	2.06135	0.502946	-1.59167	1.24567	-1.23215	-1.53736
ripply2	-1.51651	1.14189	1.30765	0.219933	0.476718	-0.787989
rmi1	0.771231	-0.0520837	-1.13632	1.44685	-0.928602	-0.869019
rnaseh2a	0.629802	-0.0990136	-0.0245438	0.626211	-0.74258	-0.3703
rnaseh2b	1.08412	-0.125581	-0.289927	1.13076	-0.381346	-0.0791616
rnasekb	-1.06358	-0.100488	0.489323	-0.958091	0.340105	0.313803
rnd1	-1.03647	-0.696008	0.876172	-0.550102	0.887748	0.234524
rnd1l	-0.822207	-0.712614	0.240656	-1.45793	0.317981	0.481464
rnd3a	-1.10569	-0.415707	0.154097	-1.43477	0.576246	0.313604
rnf128	0.997703	0.095741	-0.6265	0.832716	-0.297654	-0.224682
rnf144aa	-0.631954	-0.608718	0.946753	-0.451556	0.960785	0.598755
rnmtl1	1.29551	-0.0231794	-1.17368	1.49994	-1.07703	-0.890782
rnuxa	1.27192	0.059269	-1.15487	1.4305	-1.16277	-0.77536
robo1	-0.285677	-0.0756753	0.800493	-0.449901	0.73564	0.825236
robo2	-1.05401	-0.439278	0.993603	-1.02019	0.549492	0.97505
robo3	-0.542119	-0.0149361	0.248941	-0.804889	0.00359917	0.454511
rp42-pen	-0.0686223	0.114331	0.687741	-0.93019	0.443659	-0.21013
rpa2	1.30926	0.222802	-1.27945	1.16593	-1.35678	-0.804894
rpe	1.02019	0.129867	-0.672989	1.0201	-0.922064	-0.758203
rpepa	-1.63619	-0.753021	0.719915	0.203094	1.60026	0.198352
rpia	1.04166	0.0499048	-0.919485	0.934944	-1.14093	-0.628356
rpl10	-0.660881	-0.239895	0.918091	-0.437918	0.187433	0.352358
rpl11	-0.593197	-0.174667	1.2356	-0.309913	0.349447	0.459517
rpl13	-0.731002	-0.332314	1.0337	-0.437561	0.300808	0.480832
rpl14	-0.696491	-0.35471	0.867628	-0.603494	0.321793	0.121813
rpl18a	-0.597929	-0.192724	0.81456	-0.32071	0.0389652	0.29435
rpl19	-0.882198	-0.378189	0.884517	-0.474073	0.257296	0.30283
rpl21	-0.585307	-0.30783	1.10651	-0.49916	0.239299	0.601799
rpl24	-0.778901	-0.40732	0.995217	-0.568287	0.256728	0.401627
rpl27	-0.576349	-0.112405	1.0116	-0.342706	0.257548	0.283266
rpl28l	-0.169742	-0.0708838	0.884341	-0.284554	0.274151	0.00736173
rpl30	-0.727013	-0.418987	1.11308	-0.486025	0.193186	0.42679
rpl35	-0.721389	-0.377743	0.800329	-0.50305	0.265354	0.303742
rpl35a	-0.545185	-0.364895	1.05002	-0.451376	0.126099	0.255601
rpl36a	-0.870475	-0.482811	1.20631	-0.5103	0.345895	0.443345
rpl38	-0.647108	-0.298733	1.20701	-0.432277	0.359131	0.451649
rpl5a	-0.597264	-0.100962	0.759084	-0.468252	0.0278435	0.142872
rpl6	-0.585627	-0.342139	0.954159	-0.514286	0.192047	0.511392
rpl7a	-0.807704	-0.393143	0.808781	-0.568866	0.164712	0.316055
rpl7l1	0.799614	0.0443926	-1.71828	0.707828	-1.88877	-1.3971
rplp1	-0.339469	-0.0298309	0.86132	-0.34914	0.237409	0.0321372
rplp2	-0.757785	-0.591035	1.01384	-0.624244	0.36848	0.554871
rplp2l	-0.942962	-0.282132	1.12255	-0.435507	0.125977	0.103314
rpp14	1.40633	0.217828	-1.63467	0.995682	-1.42112	-1.05591
rpp40l	1.15347	0.011145	-1.17034	1.15577	-1.24926	-1.33853
rps11	-0.495352	-0.196223	0.828508	-0.303315	0.152319	0.126606
rps12	-0.696997	-0.395989	1.04609	-0.414327	0.262206	0.366145
rps13	-0.760974	-0.399387	0.918213	-0.488024	0.184384	0.212647
rps14	-0.821646	-0.431283	0.884166	-0.623245	0.27334	0.471773
rps15a	-0.701473	-0.334017	0.89742	-0.480264	0.236208	0.289348
rps19	-0.763605	-0.356967	1.02881	-0.490632	0.272875	0.314931
rps20	-0.661553	-0.204434	0.879221	-0.203536	0.0913607	0.187114
rps21	-0.661397	-0.382039	0.942492	-0.562028	0.286849	0.25877
rps24	-1.16156	-1.03665	0.71322	-1.38676	0.740004	0.62098
rps25	-0.619034	-0.215615	1.19592	-0.326876	0.420651	0.740705
rps26	-0.550891	-0.41505	0.97643	-0.363585	0.249011	0.33837
rps26l	-0.579358	-0.234916	1.09795	-0.513874	0.327153	0.423479
rps29	-0.631549	-0.344601	1.00648	-0.467382	0.236082	0.210017
rps3a	-0.781577	-0.363316	0.776306	-0.526271	0.12409	0.205833
rps4x	-0.829988	-0.351269	0.944853	-0.499401	0.361676	0.348424
rps8	-0.800732	-0.348754	1.05089	-0.471225	0.310942	0.421613
rps9	-0.957846	-0.432741	0.831783	-0.643727	0.157206	0.124822
rpsa	-0.779167	-0.288892	1.24591	-0.548132	0.468773	0.850917
rqcd1	-0.676892	0.276843	0.518566	-0.78135	0.324209	0.150888
rrad	-0.675222	2.59349	1.22828	-0.0310766	0.335973	-0.788708
rrbp1	1.40414	-0.0562681	-1.79356	1.37173	-1.65731	-1.16403
rrm2	1.15753	-0.00938193	-1.78929	1.69075	-2.07865	-1.22626
rrs1	0.890787	0.106318	-1.68201	0.897062	-1.70258	-1.36736
rsad2	-0.353375	0.219803	2.27311	-0.37763	0.473173	0.529793
rsph3	-0.776482	-0.15564	0.904057	-0.250673	0.767886	-0.182158
rtf1	-0.377442	0.0556769	1.56321	0.419874	0.656917	-0.294045
rtk6	-0.745226	0.90749	0.716454	0.00736268	-0.0225293	-0.128571
rtkn2	2.16193	-0.033652	-0.411043	2.00161	-1.59712	-0.964651
rtn1a	-0.224992	1.39312	-0.0268917	0.0895344	0.40811	0.808746
rtn1b	-0.676913	-0.225554	0.875357	-0.466089	0.703846	0.555863
rtn2b	0.647107	-0.851641	-0.691777	0.332465	-1.43075	1.03874
rtn4b	-0.0748641	-0.0666075	0.682721	-0.495581	0.363434	0.0469421
rtn4rl1	-0.960372	-0.513276	0.537177	-1.27966	0.168771	0.633037
rtn4rl2a	-0.54735	-0.151609	0.937726	-0.370433	1.04034	1.40737
rufy2	-0.633792	-0.694688	0.0784076	-0.826333	0.360063	0.351562
runx2a	-1.61383	-1.33196	0.891273	-1.2748	1.50324	0.395709
runx2b	-0.971675	-0.992376	0.755162	-1.08868	1.26053	0.767612
ruvbl1	0.705959	0.210251	-0.83118	0.81514	-1.0966	-0.938514
rxrba	-0.648572	-0.301389	0.646296	-0.775839	0.785398	0.441336
rybpb	-0.470111	-0.277649	0.385084	-0.406575	0.841327	0.769904
s100a1	1.57799	0.0625903	-4.20482	1.89027	-1.66622	-1.43974
s1pr1	-0.470854	1.6186	0.106767	0.0516753	0.333292	0.658771
sae1	0.620928	0.0174071	-0.085344	0.870158	-0.747892	-0.653803
samm50	-0.127256	0.302504	-0.121836	1.10136	-0.553244	0.0910161
sars2	0.952686	0.0217711	-0.704409	0.962025	-0.989535	-0.38322
sart3	1.578	-0.0552394	-2.06386	1.34118	-1.9636	-1.1236
sass6	2.14326	0.0114733	-4.35245	2.04867	-4.13534	-1.88219
sat1	0.458522	0.00512313	-0.0192321	0.954274	-0.218845	0.00810258
sbf1	-0.658963	-0.611588	0.607618	-0.635291	0.505575	0.197467
sc:d0202	-0.685521	-0.438663	0.673866	-0.591816	1.35843	0.831393
sc:d147	-0.255742	1.93259	0.341408	-0.296582	0.70421	-0.387016
scamp2l	1.34858	-0.131695	-1.87019	1.92455	-1.73422	-1.3449
scarb1	1.78531	-0.0106573	-3.05073	1.85512	-1.91523	-1.22127
scarb2	-0.368211	1.09903	-0.261805	0.137455	0.14232	-0.00314555
scd	-0.397467	-0.333409	1.07098	0.0136271	0.937706	-0.00674567
scn12ab	0.143406	-0.314458	-0.497729	0.786165	-0.808434	-0.115359
scn1b	-1.04313	-0.197329	0.929751	-1.10398	0.124193	0.0713983
scn1lab	-1.35898	-1.08473	0.439842	-1.49861	0.355183	0.5381
scn3b	-0.790649	-0.171199	0.703591	-0.756814	0.76657	2.94359
scn4bb	-0.627902	-0.586964	0.742194	-1.41662	0.79275	0.949119
scube2	-0.385917	-1.06202	0.0938907	-0.0152667	0.755808	0.351593
scyl1bp1	0.563862	-0.187281	-0.0507828	0.834037	-0.593039	-0.429835
sdcbp	-0.882073	0.899467	1.05289	0.0881877	0.381026	-0.11921
sdha	0.169051	0.784341	-1.12295	-0.454024	-0.491906	0.292151
sdhdb	-0.403626	-0.215531	0.459011	-0.797092	0.775323	0.753103
sec23ip	1.47214	0.617491	-0.792929	1.15343	-0.704693	-0.486908
sec61b	0.668757	0.101388	-0.691881	0.672465	-0.914657	-1.07982
seh1l	1.21672	0.14658	-1.52366	0.9684	-1.39327	-0.712904
selt1a	0.306156	0.708107	-0.757799	0.312922	-0.796002	-0.216165
selt2	-0.0771874	1.10297	-0.0547759	0.0457307	0.0396109	0.545904
sema3ab	-0.765516	-0.481471	0.846632	-1.01936	1.75645	1.17312
sema3h	-1.23161	-0.645519	0.192614	-1.16908	0.343363	0.306263
senp3b	1.541	0.481351	-0.671864	1.61535	-0.83157	-0.322777
sepn1	-0.496222	0.204556	1.00796	-0.154678	0.125817	-0.24305
sept15	0.750113	0.780535	-0.071936	0.730745	-0.492166	-0.443192
sept4a	2.5376	0.156004	-1.66759	2.02119	-1.26048	-0.553916
sept5a	-0.702069	-0.0849495	0.874347	-0.42519	0.473646	0.399824
sept8a	-0.523977	-0.527955	0.23924	-0.710935	0.452811	0.143583
sepw2b	0.635147	0.128337	-2.34329	0.618494	-1.59211	-0.176113
sepx1	0.611764	0.242896	-1.60488	1.01923	-0.643751	-1.57401
serbp1	-0.355526	-0.141977	0.854473	-0.341262	0.221389	0.313197
serinc1	-0.591682	-0.0570259	0.499696	-0.898731	0.579019	0.337788
serinc5	1.07721	0.0626364	-1.03334	1.17146	-1.11852	-1.55682
serpind1	-1.25389	-0.528096	1.443	-0.708158	1.0061	0.0816987
sertad2	-0.987049	-0.761089	0.590636	-0.700367	0.874467	0.63473
sesn1	-0.303518	-0.260982	0.933495	-0.438242	1.22794	0.765806
setd7	-0.265721	0.0484619	0.769163	-0.63272	0.516742	-0.0213502
setdb2	-0.100372	-0.754478	0.280043	-0.0394882	-0.0126104	-0.21851
sf3a3	0.902309	0.717514	-0.604256	1.23147	-0.311821	-0.371033
sf3b1	0.0953649	-0.0816221	0.667939	-0.28599	0.732622	0.942437
sf3b4	0.548845	0.0635335	-0.588351	0.720645	-1.00453	-0.68261
sf3b5	0.966142	-0.168685	-0.041496	0.958241	-0.618987	-0.170936
sfrp1a	1.15519	0.052592	-1.02288	0.733542	-0.85726	-0.0343719
sfrp1b	-0.419857	0.796802	-0.26489	-0.0250311	0.268198	0.567472
sfrp5	-0.778553	-0.163267	0.400082	-0.873986	0.407343	0.390959
sfrs1	-0.660349	0.0645259	0.889935	-0.768615	0.451902	0.461526
sfrs1l	-0.914046	0.0758438	0.88038	-0.540681	0.207177	0.149116
sfrs3a	-0.666754	0.122122	0.753407	-0.390097	0.21097	0.32048
sfrs5	-0.551121	-0.226262	0.966026	-0.628808	0.750736	0.360537
sfrs6	-0.260403	0.176339	0.912669	-0.359071	0.543888	0.296126
sfrs8	-0.742547	-0.630379	0.469661	-0.647641	0.262769	0.864852
sgk1	-0.336378	0.97432	0.609499	-0.17561	0.649137	-0.0339518
sgpl1	-0.606491	0.216603	1.08623	0.0682516	0.162286	-0.435931
sgta	-0.382934	0.0613317	0.035415	-0.676284	0.505443	0.267939
sh2d3cb	-1.1638	-0.699525	0.28562	-1.13314	0.454028	0.567592
sh3bp5la	0.651653	0.313673	-1.02586	0.678921	-0.346189	-0.282524
sh3gl1a	1.88197	0.0707299	-1.37087	1.71731	-1.1932	-1.51703
sh3gl2	-0.742123	0.350948	0.0088501	-1.14459	0.212519	0.432631
sh3gl3	1.33752	0.130741	-0.352216	1.14373	-0.614256	-0.584852
shcbp1	1.89624	0.0131106	-1.67545	1.98899	-2.34175	-1.52916
shhb	-0.831412	0.445006	0.194586	-0.291992	0.526069	0.720789
shmt1	1.63134	0.135873	-1.61133	1.54404	-1.6319	-1.13862
shq1	0.533161	-0.249413	-0.842758	0.328474	-0.826179	0.0977831
si:busm1-112p11.1	-0.791868	-0.446492	0.635026	-0.493877	0.535275	0.740069
si:busm1-132m23.3	1.66581	-0.029607	-2.42906	1.68347	-2.64782	-1.49883
si:busm1-142b24.1	1.97271	0.0868567	-1.27681	2.13045	-2.2695	-1.69819
si:busm1-163l24.4	1.67479	-0.763916	-1.75466	2.75445	-0.505214	0.818413
si:busm1-211o13.10	1.21136	0.231245	-0.83106	0.289986	-0.650523	-0.327217
si:busm1-241h12.4	-0.497979	0.257539	0.281693	-0.741728	0.0424412	0.45893
si:busm1-72b14.5	1.63657	-0.0281388	-0.825276	1.68903	-0.838135	-0.749706
si:ch211-105n9.1	-0.897463	-0.518709	0.995851	-1.04322	0.73994	0.438045
si:ch211-107n13.1	-0.599158	-0.70213	0.485697	-0.833397	0.561335	0.209792
si:ch211-107o23.1	0.975211	-0.337605	-0.168573	1.24034	0.0202761	-1.25957
si:ch211-10e8.4	-0.678609	-0.711962	0.41489	-0.932258	0.531068	0.309674
si:ch211-119b12.2	-0.919281	-0.289348	1.1935	-0.170432	1.19194	0.69534
si:ch211-11f8.1	1.18355	-0.207146	-0.228091	1.16065	-0.347511	-0.588213
si:ch211-11m18.3	-0.735897	-0.707293	0.903712	-0.837106	0.546207	0.116327
si:ch211-122c9.1	-0.692172	0.916039	-0.00153399	-0.620966	0.113013	0.284767
si:ch211-124k10.2	2.10614	0.716831	-0.563452	2.08895	-1.07843	-1.09894
si:ch211-129c21.1	1.94644	0.112144	-1.88698	1.7736	-1.47129	-1.51558
si:ch211-132b12.2	-0.379642	1.65732	-0.163487	0.206408	0.18182	-0.221781
si:ch211-132b12.7	-0.883535	-0.197374	0.168233	-0.688224	0.949725	0.273028
si:ch211-132b12.8	1.95287	0.0883471	-5.12967	1.79539	-3.14615	-1.94189
si:ch211-132p20.4	-0.40422	-0.0419542	0.10286	-0.642604	0.71536	0.339595
si:ch211-13c6.2	-0.481235	-0.377783	0.179159	-0.839874	0.240646	0.36247
si:ch211-147d7.1	-1.06615	-0.874556	0.960749	-0.880651	0.767548	0.601239
si:ch211-147d7.2	0.926858	0.233018	-1.94476	1.0028	-1.09719	-0.78673
si:ch211-147d7.3	1.7558	-0.0263147	-0.494448	1.92427	-1.15694	-1.48321
si:ch211-147d7.6	-1.03723	0.918933	0.30964	-0.0858787	0.0439683	0.247445
si:ch211-14a17.13	-0.59001	-0.558375	0.97198	-0.473702	1.11864	0.131733
si:ch211-14a17.7	1.93829	0.0199814	-4.47583	2.05105	-2.72145	-1.17588
si:ch211-150c22.2	1.69001	0.401156	-1.2882	1.47991	-1.21165	-0.598168
si:ch211-153j24.4	-0.345478	-0.613714	0.772321	-0.178505	0.689493	0.253845
si:ch211-154o6.2	-0.499019	-0.995444	0.755889	-0.466137	-0.144457	0.549597
si:ch211-154o6.6	-0.951337	1.29249	0.729508	-0.795257	0.21185	-0.160507
si:ch211-155k24.3	1.01096	0.10614	-1.15003	0.602552	-1.02664	-0.521817
si:ch211-157m21.1	-0.761542	0.972382	0.0294673	-0.69885	0.407576	0.29886
si:ch211-15i6.4	-0.516471	-0.487213	1.00583	-0.453859	0.349751	0.828526
si:ch211-160d20.1	-0.20309	-0.364762	1.83318	0.0789267	1.68159	0.320391
si:ch211-184m19.2	-0.543086	-0.402678	0.873299	-0.33655	0.371618	0.421629
si:ch211-191a24.4	1.14449	-0.0573686	-0.82926	1.22203	-0.222357	0.0267388
si:ch211-191i18.3	-0.883595	0.417497	0.490381	-0.453194	0.613807	0.28334
si:ch211-192k9.1	0.0624736	-0.357108	1.09398	-0.339986	0.0208755	0.954029
si:ch211-196f5.2	-0.792012	1.2865	0.040638	-0.25996	0.663987	0.632897
si:ch211-197g15.3	-1.17904	-0.335242	0.873708	-0.918856	0.524625	0.384703
si:ch211-198o12.4	-0.864355	-0.797543	1.12509	-0.850047	0.792422	0.148674
si:ch211-199g17.1	-0.938018	-0.24217	0.974566	-0.224723	0.589566	0.355379
si:ch211-199i15.4	-0.523262	0.6671	-0.0547226	-0.812396	0.381274	0.410456
si:ch211-199m3.7	-1.01088	-0.054932	1.0339	-0.494234	0.700507	0.314315
si:ch211-203b8.5	-1.07542	0.149945	1.25032	-0.573018	0.250437	0.196658
si:ch211-203l9.2	1.33666	0.0320578	-0.731154	1.4983	-0.852408	-0.329303
si:ch211-203l9.3	-0.809225	-1.10292	0.253084	-1.25404	0.298397	0.395982
si:ch211-206k18.2	2.22369	0.0958878	-2.13326	2.43399	-2.49671	-1.21751
si:ch211-208d15.5	-0.491651	-0.239076	0.633212	-0.555861	0.15558	0.296932
si:ch211-212o1.2	0.697066	0.0124874	-1.27417	0.415769	-0.846604	-0.46206
si:ch211-214j24.7	-0.612319	0.200154	0.367509	-0.857842	0.532926	0.0892317
si:ch211-215m21.17	-0.211971	-0.723898	1.11931	-0.637271	1.21941	0.487527
si:ch211-218c6.5	1.49253	-0.0182823	-1.54535	1.6004	-1.58641	-1.54091
si:ch211-223m11.2	2.00658	0.002786	-3.76586	1.90499	-2.91758	-1.58014
si:ch211-232m10.6	-1.00527	-0.993137	0.139398	-0.953731	0.327368	0.386175
si:ch211-233a1.5	-0.901831	-0.750379	0.796574	-0.861577	0.477783	0.336184
si:ch211-234f20.3	-0.507964	-0.136285	1.07319	-0.433315	0.81808	1.05487
si:ch211-234f20.7	0.486256	0.102214	-1.37259	1.37176	-0.605559	-0.195664
si:ch211-237l4.6	-0.661298	0.250782	0.998075	-0.237594	0.968951	1.03152
si:ch211-240l19.5	1.41951	0.548151	-0.0665778	0.844066	-0.610778	1.69164
si:ch211-240l19.7	1.71756	-0.314962	-1.972	0.835669	-1.00492	0.634808
si:ch211-240l19.8	2.16722	0.367442	-3.28502	1.06104	-2.85763	1.74344
si:ch211-241j12.3	2.54937	0.385925	-1.64457	2.00443	-2.1071	-1.1306
si:ch211-244b2.4	-0.543259	0.474652	0.7785	0.0621099	-0.243714	0.0410364
si:ch211-246f9.1	-0.340535	0.183128	0.153543	-0.496309	0.532064	0.0175215
si:ch211-251g8.3	-1.06855	0.973235	0.30291	-0.257429	-0.736268	0.355192
si:ch211-257c9.1	-0.4787	0.568876	0.272577	-0.0152149	-0.0769742	-0.40024
si:ch211-257i19.2	-1.19872	0.0733913	1.29163	0.158436	0.91962	-0.301224
si:ch211-260g14.3	1.68139	-0.0730216	-2.47362	1.71322	-2.48839	-1.40446
si:ch211-261f7.2	-1.13752	0.641987	1.20712	-0.146816	0.552161	-0.261167
si:ch211-268e23.1	-0.639345	-0.683177	0.654065	-1.07461	0.500254	0.748815
si:ch211-31p3.2	1.95738	0.0214512	-2.17481	1.9982	-3.03148	-1.63614
si:ch211-51e12.5	-0.553145	0.0394522	0.655094	-0.437308	0.418224	0.297578
si:ch211-51m24.3	-0.2522	-0.0517276	1.17817	0.0391636	0.0516605	0.084465
si:ch211-51n14.2	0.0728006	-1.91482	0.126942	-0.329876	-0.494032	-0.141366
si:ch211-59d15.5	0.943657	0.609685	-0.873938	0.756092	-0.610928	-0.418321
si:ch211-59d15.9	1.48066	-0.0428225	-0.881818	1.71038	-0.331291	-0.770853
si:ch211-63o20.7	1.26932	0.167023	-0.16572	2.02134	-1.28416	-0.862249
si:ch211-66b9.3	-1.05591	-0.828731	0.859247	-0.218022	0.407027	-0.0404487
si:ch211-67e16.9	1.87833	-0.0248675	-2.34788	1.46881	-2.80021	-0.957888
si:ch211-67n3.4	-0.357241	-0.603577	0.381036	-0.643932	0.957621	1.03403
si:ch211-67n3.7	1.09089	0.0615994	-1.32504	1.28423	-1.03823	-1.29213
si:ch211-81a5.7	-0.34537	-0.515504	0.675331	-0.614346	0.307915	0.567185
si:ch211-85e10.6	0.3811	0.504384	-2.79633	1.14591	-1.85319	-1.77253
si:ch211-87e4.2	-1.08836	-1.02995	0.724347	-1.12514	0.701412	0.349038
si:ch211-89p3.3	-0.0933266	-0.998931	0.338115	-0.634598	0.185021	0.535585
si:dkey-102c8.6	-0.190023	-0.260302	1.15354	-0.669183	0.662749	0.0428383
si:dkey-105e17.1	-0.514916	-0.0726156	0.358808	-1.09173	0.144329	0.819772
si:dkey-106c17.2	-0.971637	-0.272483	0.156027	-1.14899	0.444864	0.196437
si:dkey-110c1.1	-0.415901	-0.191437	0.990186	-0.313654	1.37182	0.613972
si:dkey-110c1.6	1.0844	0.0906957	-1.31076	0.952217	-0.927949	-0.374993
si:dkey-110c1.7	-0.418132	0.229651	0.0659831	-1.06396	0.340858	0.480333
si:dkey-113g17.2	0.489315	0.49746	-0.656449	0.590965	-0.815369	-0.550025
si:dkey-119m7.4	-0.543224	-0.111684	0.600444	-0.156395	1.0933	0.727568
si:dkey-121j17.2	-0.993389	-0.712297	0.980369	-1.02285	0.769069	1.19553
si:dkey-12o15.1	-1.01165	0.0228004	1.77715	-0.576112	1.01332	-0.0505627
si:dkey-148n22.3	-0.789548	-0.902555	0.480158	-0.170764	0.534158	0.707727
si:dkey-14d8.5	-0.676621	1.99827	1.04735	-0.26404	1.09239	-0.183153
si:dkey-14d8.6	1.55423	0.458441	-2.12949	0.926517	-1.76698	1.90465
si:dkey-14k9.3	-0.165699	-0.289268	0.5905	-0.542147	0.971886	0.383365
si:dkey-158b13.1	-1.12543	1.16983	0.475142	-0.730901	0.596435	0.14696
si:dkey-159a18.3	1.35573	-0.0137943	-0.971587	1.35763	-0.98829	-1.42617
si:dkey-171o17.5	-1.40166	-1.17899	1.22209	-0.324557	0.519953	0.21499
si:dkey-174m14.3	-0.668557	0.104725	0.387515	-0.910462	0.402704	0.4012
si:dkey-175g20.1	0.541498	-0.472416	-1.11642	0.995713	-1.82228	-1.84012
si:dkey-177p2.3	0.456082	0.713907	-0.892425	1.16711	-0.644139	-0.493459
si:dkey-179j5.5	1.04505	0.0716152	-3.9053	1.90741	-3.06761	-1.76081
si:dkey-180p18.2	1.64399	-0.0676746	-2.95742	1.92182	-2.51587	-1.17874
si:dkey-181i3.3	-0.569257	-0.000785352	0.256955	-1.05397	0.608651	0.0765929
si:dkey-183n20.15	1.11421	0.00206407	-0.949706	1.98443	-0.554276	-1.52168
si:dkey-189h5.5	1.84302	-0.0459611	-3.30407	1.75793	-3.20398	-1.26154
si:dkey-189p24.5	0.797405	0.0045627	-0.342737	0.762316	-0.427757	-0.260391
si:dkey-195c14.1	-0.747978	-0.550559	1.2461	-0.411372	0.678303	0.33606
si:dkey-19f21.1	0.662832	0.118133	-0.647922	0.94642	-0.701103	-0.819721
si:dkey-19f23.2	-0.164206	-0.0778446	0.0716966	-1.28122	0.538474	0.883574
si:dkey-202b22.2	1.62275	0.175621	-0.435637	1.61765	-0.798647	-0.713015
si:dkey-204a24.5	1.57267	-0.584889	-0.170834	0.26325	-1.13852	-0.880797
si:dkey-207j16.1	-1.75326	1.04405	1.30041	-1.39336	0.446694	-0.16901
si:dkey-208k4.2	1.92962	0.0589501	-4.81722	1.93671	-3.13876	-1.65092
si:dkey-20n10.1	0.113758	-0.349972	1.89672	0.180425	0.467886	-0.245877
si:dkey-217k21.2	-0.670545	0.0756175	1.14159	-0.391716	0.291243	0.00879749
si:dkey-217m5.1	-0.386706	-0.159188	0.760222	-0.342766	0.503162	0.274875
si:dkey-21o22.1	-1.73621	3.2648	1.09809	0.0600341	0.773805	-2.72965
si:dkey-222f8.3	-0.0391582	0.137981	-0.790989	0.44276	-0.00272258	-0.332467
si:dkey-223n17.5	-1.96357	0.11886	1.56107	0.267728	1.06503	-0.551697
si:dkey-22a1.3	1.88986	-0.0736176	-0.900014	1.91391	-1.01379	-0.673562
si:dkey-235d18.4	-0.616933	-0.13275	0.83086	-0.318329	0.269794	0.0805264
si:dkey-238c7.16	0.877386	0.0663732	-1.30603	0.963744	-1.25811	-0.954978
si:dkey-239i20.4	-0.999194	-0.743706	0.962313	-0.357467	0.693968	0.343012
si:dkey-240a12.1	-0.508723	-0.247451	0.51203	-0.71411	0.286814	0.401103
si:dkey-245f7.1	-1.34971	-0.460809	0.394666	-1.47446	0.642668	0.219636
si:dkey-246a16.3	-0.547487	-0.0789841	0.210354	-0.810474	0.520273	0.62165
si:dkey-246e3.1	-1.27146	-1.48075	1.33391	-0.712691	0.534338	-0.19927
si:dkey-24l11.8	2.35537	0.0535591	-0.989953	1.69163	-0.818462	-0.251195
si:dkey-252h13.6	0.0427604	1.00572	-0.159842	-0.467877	0.404776	0.536322
si:dkey-253d23.4	-0.933729	-1.07069	0.62549	-1.13366	2.22198	1.92398
si:dkey-254a11.3	-0.489016	-0.131521	0.677456	-0.752484	0.369401	0.478511
si:dkey-260n20.1	-0.514374	-0.139954	0.173845	-1.13126	0.346393	0.36541
si:dkey-261h15.1	-0.306569	-0.709359	0.29817	-0.719263	0.11578	0.172909
si:dkey-263o22.3	-1.51439	-1.28487	0.899796	-1.46175	0.989887	0.757069
si:dkey-266h7.1	-0.191741	-0.239179	0.839113	-0.278846	0.767879	1.0393
si:dkey-266k12.3	-1.53273	-0.907719	1.55613	0.0086112	0.640819	0.307339
si:dkey-284p5.3	0.246183	-0.593406	1.32309	-0.505929	1.50327	0.333576
si:dkey-30c15.5	2.99706	-0.317429	-0.894393	2.18185	-0.508815	-0.0764871
si:dkey-30j22.11	-0.16654	1.1249	-0.198289	-0.687353	0.32549	0.885179
si:dkey-33i11.3	-0.79125	-0.0516421	0.9888	-0.520239	1.44467	1.19636
si:dkey-33i22.2	-0.603728	-1.30224	0.14454	0.00165049	0.239454	0.0756933
si:dkey-3n22.7	-0.562769	-0.635713	1.01189	-0.460637	0.660392	0.255316
si:dkey-3n7.3	-0.43435	-0.551037	0.661866	-0.368438	0.31508	0.402761
si:dkey-42i9.4	1.39488	-0.0156943	-1.12392	1.36078	-1.26229	-0.912534
si:dkey-42i9.6	-0.480774	0.379424	0.865527	-0.291295	0.180345	-0.0778187
si:dkey-60a16.5	-0.176408	0.0691509	0.485516	-0.614324	0.0499455	0.419778
si:dkey-6a5.3	0.371227	-0.418845	-0.830628	0.901406	-0.17087	-0.93093
si:dkey-70p6.1	-0.660323	-0.44902	0.641078	-0.815285	0.460835	0.549216
si:dkey-72l14.3	-1.57197	-1.43516	0.321072	-1.0273	2.11155	1.99805
si:dkey-72l14.7	0.0506051	-0.338791	0.928515	-0.34134	0.663575	0.957565
si:dkey-77n11.3	1.36556	0.0183136	-1.3191	1.1993	-1.17189	-0.979926
si:dkey-7c18.24	1.38857	1.25063	-1.00361	-0.934882	-1.99928	-0.396143
si:dkey-7l12.1	1.18697	0.130408	-0.105921	1.4482	-0.414332	-0.225599
si:dkey-85n7.5	-0.000508785	0.560701	-0.715257	-0.289238	0.217429	0.189766
si:dkey-86e18.1	1.40008	-0.0797329	-1.05984	1.6782	-1.10812	-0.130865
si:dkey-8l13.1	1.82917	0.0119988	-1.69567	1.61855	-1.93117	-0.981948
si:dkey-91f15.6	0.0112836	0.425249	0.912231	-1.96747	0.170973	-1.87988
si:dkey-94n12.2	0.928528	-0.624423	0.024875	1.3062	-0.806866	-0.844356
si:dkeyp-109h9.2	-0.037636	-0.998841	0.798269	0.299874	-0.339136	-0.262195
si:dkeyp-114g9.1	2.04047	0.169123	-5.14935	2.10561	-3.92191	-1.69127
si:dkeyp-117h8.4	1.99721	0.17698	-1.58853	2.04654	-2.03108	-1.22124
si:dkeyp-24a7.7	-1.09583	-1.39228	0.926755	-1.4454	1.21169	0.426469
si:dkeyp-31e2.1	-0.213961	-0.0509461	0.974437	-0.90576	0.624966	0.349676
si:dkeyp-38g6.2	-0.877782	-0.225933	1.80601	-0.0293474	0.216797	0.0125027
si:dkeyp-38g6.3	-0.505549	-0.113963	1.66782	-0.0894407	0.208414	0.24112
si:dkeyp-50f7.2	2.96587	0.753082	-8.62318	2.51155	-8.25855	-2.31242
si:dkeyp-53d3.3	1.41754	-0.150442	-0.22165	1.04755	-0.694396	-0.760951
si:dkeyp-59a8.3	-0.188485	-1.30962	0.627287	-0.852416	0.706314	0.431694
si:dkeyp-72h1.1	-0.98492	-0.527242	1.78619	0.58254	0.929964	-0.00310946
si:dkeyp-72h1.2	-1.03657	0.958039	0.328624	-0.435826	0.571157	-0.17559
si:dkeyp-84f11.3	1.34457	0.0824238	-0.684068	0.850002	-0.831263	-0.302434
si:dkeyp-89c11.2	2.03192	0.222542	-1.61649	2.4012	-0.259663	-1.94527
si:dkeyp-89d7.1	-0.790195	-0.403718	0.654191	-0.782692	0.193764	0.335778
si:dkeyp-93d12.1	-0.520303	-0.288388	0.686757	-0.364675	0.833719	0.345181
si:dkeyp-95d10.1	0.902789	-0.085832	-1.26036	1.36873	-1.29077	-0.239486
si:dkeyp-98a7.10	2.04118	-0.134747	-6.20085	1.5487	-4.66003	-1.68977
si:rp71-10d23.3	-1.18755	-0.476445	1.58597	-1.32151	1.44508	-0.0465338
si:rp71-1h3.1	-0.289798	-1.12748	0.41508	-1.64991	0.301004	0.434573
si:rp71-1n18.2	-0.506952	-0.495204	0.471823	-0.940987	0.404643	0.586412
si:rp71-45k5.2	2.28663	0.136738	-5.80813	2.11013	-4.21696	-1.76485
si:rp71-45k5.3	1.33894	-0.0707954	-0.465627	1.47917	-0.565468	-0.312734
si:rp71-81o21.1	-0.133741	-0.0187914	0.938492	-0.514699	0.711852	0.139624
si:xx-bac7cse.2	-0.752566	0.0366309	0.774952	-0.737012	0.702979	0.462476
si:xx-by187g17.5	-0.470105	1.28246	-1.26157	0.641634	-2.096	1.82945
sim1	-0.59128	-0.362744	0.742807	-0.464471	1.19832	1.53243
sinup	1.88895	-0.0520156	-4.14366	1.8841	-2.68124	-1.46359
six2.1	-0.369021	0.49975	0.221769	-1.68069	0.297541	-0.767343
six3b	-1.37102	1.44164	0.448402	0.679921	-0.168718	-0.568361
six4.2	0.53887	0.238932	0.244789	-1.20855	-0.255226	-0.0687265
six6a	-0.344105	0.000184207	-0.465846	0.878356	-0.138065	-0.416871
skib	-0.72664	-0.284752	0.723803	-0.60765	0.525285	0.332113
skiv2l	0.915944	0.224027	-0.82056	0.800762	-0.741158	-0.647143
skp1	-0.344264	0.096049	0.663242	-0.374737	0.376933	0.296128
skp2	2.56993	0.425208	-1.68473	2.12579	-1.58663	-1.6562
sla/lpl	1.01353	0.105878	-0.765921	1.27993	-0.865566	-0.663884
slc12a2	-0.229311	-0.918475	0.451242	-0.28835	-0.110862	0.412124
slc12a3	-1.5569	2.20372	-1.21063	0.082856	0.444489	-0.195887
slc16a3	1.01251	0.0310863	-1.73015	1.16855	-2.20854	-1.20454
slc16a9b	-0.851527	0.584607	1.2372	-0.135359	1.2648	-0.361125
slc17a6	-0.879275	0.122021	0.154609	-0.852565	-0.121045	0.357527
slc17a8	-0.427914	-0.255412	0.612543	-0.83329	0.45693	0.42291
slc20a1a	-0.726393	1.30148	-0.27782	0.0297154	0.276691	0.0854716
slc22a18	-1.20836	-0.839122	0.167393	-1.71568	0.425349	0.346771
slc25a28	-0.49699	0.113428	0.674927	-0.560076	0.246056	0.187393
slc25a29	-0.377564	-0.232028	0.719441	-0.341542	0.50197	0.314547
slc25a32a	-0.400842	-0.446513	0.699883	-0.564864	0.309212	0.256778
slc25a36a	-0.664922	-0.671986	0.528587	-0.809251	0.454379	0.462399
slc25a37	-0.4508	-0.063942	0.735563	-0.716278	0.498578	0.457053
slc27a2	-0.276884	-0.610998	0.50737	-0.528004	0.105045	0.342932
slc2a12	-0.447279	1.63342	-0.093581	-0.391774	1.07058	-0.192998
slc2a15b	2.27251	-0.034262	-2.38758	2.13185	-1.8162	-1.07406
slc2a2	-0.600622	-0.0801994	0.739629	-0.443458	0.939066	0.589433
slc2a8l	1.66948	0.199864	-1.87874	1.95712	-1.63664	-0.600879
slc30a1	-0.603725	0.87112	0.662494	-0.143628	0.539868	-0.0581428
slc30a2	-0.707827	-0.154934	0.515806	-0.559625	0.324086	0.135048
[truncated: 1,845 more rows]
