# Supplementary material for: Genome Wide Expression Profiling during Spinal Cord Regeneration Identifies Comprehensive Cellular Responses in Zebrafish
Source: PLoS One. 2014 Jan 20;9(1):e84212. doi: 10.1371/journal.pone.0084212 (PMC3896338; doi:10.1371/journal.pone.0084212)
Supplement: Table S2 — Table representing number of genes, p-value at different time point related to different enriches functional group in figure 2A . (XLS) [file pone.0084212.s012.xls]

## Sheet: Sheet1
Cell Death
Time Point	p-value	Number of genes
Day 1	1.81e-11	82
Day 3	7.51e-05	97
Day 7	0.0047	41
Day 10	0.000113	88
Day 15	0.00187	22
Cellular Growth and Proliferation
Time Point	p-value	Number of genes
Day 1	2.03e-10	71
Day 3	0.000262	83
Day 7	0.00318	107
Day 10	1.15e-05	81
Day 15	0.000831	28
Cellular Development
Time Point	p-value	Number of genes
Day 1	2.24e-09	59
Day 3	2.5e-06	97
Day 7	0.00318	22
Day 10	3.29e-08	74
Day 15	0.000572	19
Tissue Development
Time Point	p-value	Number of genes
Day 1	8.4e-08	46
Day 3	0.0001	45
Day 7	0.00108	13
Day 10	1.49e-08	49
Day 15	0.00179	19
Cellular Movement
Time Point	p-value	Number of genes
Day 1	1.45e-07	43
Day 3	1.3e-06	52
Day 7	0.00441	10
Day 10	2.19e-10	42
Day 15	0.00264	13
Organ Development
Time Point	p-value	Number of genes
Day 1	0.000682	23
Day 3	0.000709	42
Day 7	0.0101	5
Day 10	4.45e-12	58
Day 15	0.000465	13
Cell Cycle
Time Point	p-value	Number of genes
Day 1	0.000214	27
Day 3	0.000813	45
Day 7	7.93e-09	87
Day 10	0.000282	35
Day 15	0.00179	13
Embryonic Development
Time Point	p-value	Number of genes
Day 1	5.2e-05	24
Day 3	0.000451	41
Day 7	0.00108	12
Day 10	5.34e-05	32
Day 15	0.00345	15
Nervous System Development and Function
Time Point	p-value	Number of genes
Day 1	2.37e-05	27
Day 3	1.77e-06	67
Day 10	2.19e-10	72
Day 15	0.000465	28
Cellular Assembly and Organization
Time Point	p-value	Number of genes
Day 1	0.000252	25
Day 3	0.00017	30
Day 7	1.93e-08	50
Day 10	0.000224	24
Day 15	0.00135	19
DNA Replication, Recombination, and Repair
Time Point	p-value	Number of genes
Day 1	0.00325	6
Day 3	0.00823	25
Day 7	4.03e-09	118
Day 15	0.000197	5
Cell Signaling
Time Point	p-value	Number of genes
Day 1	0.000259	64
Day 3	0.00401	72
Day 7	0.00113	60
Day 10	0.000792	48
Day 15	0.0162	4
