# Supplementary material for: Genome Wide Expression Profiling during Spinal Cord Regeneration Identifies Comprehensive Cellular Responses in Zebrafish
Source: PLoS One. 2014 Jan 20;9(1):e84212. doi: 10.1371/journal.pone.0084212 (PMC3896338; doi:10.1371/journal.pone.0084212)
Supplement: Table S3 — Table represents number of genes, p-value at different time point related to different enriched signaling pathways in figure 2B . (XLS) [file pone.0084212.s013.xls]

## Sheet: Sheet1
Axonal Guidance Signaling
Time Point	p-value	Number of genes
Day 1	0.0148	6
Day 3	0.000691	28
Day 10	0.0346	14
Day 15	0.0272	11
G-Protein Coupled Receptor Signaling
Time Point	p-value	Number of genes
Day 3	0.0318	7
Day 10	0.0455	10
Day 15	0.0227	5
Human Embryonic Stem Cell Pluripotency
Time Point	p-value	Number of genes
Day 1	0.0261	5
Day 3	0.00156	22
Day 7	0.0111	13
Day 10	0.0389	8
Day 15	0.0261	6
Wnt-beta catenin Signaling
Time Point	p-value	Number of genes
Day 1	0.0237	8
Day 3	0.00769	24
Day 10	0.0473	14
Day 15	0.0118	4
Interleukin Signaling
Time Point	p-value	Number of genes
Day 1	0.0571	17
Day 3	0.0429	15
Day 10	0.0269	7
Day 15	0.0149	13
Purine, Pyrimidine Metabolism
Time Point	p-value	Number of genes
Day 1	0.0114	5
Day 7	0.000638	38
Day 10	0.0228	13
Day 15	0.0114	5
