# Supplementary material for: Genome Wide Expression Profiling during Spinal Cord Regeneration Identifies Comprehensive Cellular Responses in Zebrafish
Source: PLoS One. 2014 Jan 20;9(1):e84212. doi: 10.1371/journal.pone.0084212 (PMC3896338; doi:10.1371/journal.pone.0084212)
Supplement: Table S4 — List of differentially expressed genes related to inflammation regulation, MHC molecules and complement factors after SCI in zebrafish. (XLS) [file pone.0084212.s014.xls]

## Sheet: Sheet1
List of differentially expressed genes related to inflammation
regulation, MHC and complements after SCI in zebrafish.
Inflammation (and related) molecules
Official	Gene name	Up-regulated			Down-regulated
gene ID		Fold Change	q value	Time point	Fold Change	q value	Time point
ccl1	CC chemokine 1	4.58608	0.020333	Day3	0.187843	0.0354441	Day7
cmklr1	Chemokine-like receptor 1	3.11	0	Day3	0.439	0.033	Day7
crfb2	Cytokine receptor family member b2	4.694	0.025	Day10	-	-	-
crfb8	Cytokine receptor family member b8	6.527	0	Day3	0.176	0.009	Day7
cxcl12a	Chemokine (C-X-C motif) ligand 12a (stromal cell-derived factor 1)	2.676	0.031	Day10	-	-	-
cxcl12b	Chemokine (C-X-C motif) ligand 12b (stromal cell-derived factor 1)	2.203	0.021	Day3	0.26	0.02	Day7
cxcr3.2	Hypothetical LOC791973	4.161	0	Day3	-	-	-
ifn1	Interferon 1	2.288	0	Day3	-	-	-
ifrd1	Interferon-related developmental regulator 1	-	-	-	0.203	0	Day10
il1b	Interleukin 1, beta	6.56	0	Day1	0.082	0	Day15
il22	Interleukin 22	3.715	0	Day3	0.23	0.033	Day7
il4r	Interleukin 4 receptor	5.967	0	Day1	0.239	0.041	Day15
irf10	Interferon regulatory factor 10	3.072	0	Day3	0.23	0.023	Day7
irf11	Interferon regulatory factor 11	2.468	0.025	Day3	0.26	0.009	Day7
irf2	Interferon regulatory factor 2	3.755	0.025	Day15	0.339	0.035	Day7
irf6	Interferon regulatory factor 6	6.774	0.035	Day7	0.152	0.033	Day3
irf9	Interferon regulatory factor 9	3.348	0.1	Day1	-	-	-
nfil3	Nuclear factor, interleukin 3 regulated	2.429	0.025	Day1	0.329	0	Day15
smad2	MAD homolog 2 (Drosophila)	7.683	0.017	Day7	0.168	0.028	Day3
smad3a	MAD homolog 3a (Drosophila)	2.281	0.036	Day3	0.264	0.02	Day7
socs1	Suppressor of cytokine signaling 1	-	-	-	0.219	0.041	Day15
socs3a	Suppressor of cytokine signaling 3a	3.49	0.09	Day1	0.385	0.02	Day7
socs3b	Suppressor of cytokine signaling 3b	5.567	0	Day1	0.312	0	Day15
stat3	Signal transduction and activation of transcription 3	3.191	0	Day1	-	-	-
tgfb1	Transforming growth factor, beta 1	4.03	0	Day1	0.294	0	Day15
timp2b	Tissue inhibitor of metalloproteinase 2b	24.4	0	Day1	0.197	0	Day7
tnfsf10l4	Tumor necrosis factor (ligand) superfamily, member 10 like 4	6.625	0.017	Day7	0.194	0.035	Day3
MHC molecules
Official	Gene name	Up-regulated			Down-regulated
gene ID		Fold Change	q value	Time point	Fold Change	q value	Time point
mhc1uba	Major histocompatibility complex class I UBA gene	16.031	0	Day1	0.094	0.035	Day7
mhc1uaa	Major histocompatibility complex class I UBA gene	2.824	0.1	Day1	-	-	-
mhc1ze	Major histocompatibility complex class I ZE gene	2.52	0.031	Day3	0.35	0.023	Day7
hfe2	Hemochromatosis type 2	-	-	-	0.305	0.047	Day7
Complement molecules
Official	Gene name	Up-regulated			Down-regulated
gene ID		Fold Change	q value	Time point	Fold Change	q value	Time point
c1ql3b	Complement component 1, q subcomponent-like 3b	3.38	0.1	Day1	-	-	-
c1qc	Complement component 1, q subcomponent, C chain	2.123	0.036	Day3	-	-	-
