# Supplementary material for: Genome Wide Expression Profiling during Spinal Cord Regeneration Identifies Comprehensive Cellular Responses in Zebrafish
Source: PLoS One. 2014 Jan 20;9(1):e84212. doi: 10.1371/journal.pone.0084212 (PMC3896338; doi:10.1371/journal.pone.0084212)
Supplement: Table S6 — List of differentially expressed genes related to M1 and M2 type macrophages after SCI in zebrafish. (XLS) [file pone.0084212.s016.xls]

## Sheet: Sheet1
List of differentially expressed genes related to M1 and M2
type macrophages after SCI in zebrafish.
M1 macrophage
Official	Gene name	Up-regulated			Down-regulated
gene ID		Fold Change	q value	Time point	Fold Change	q value	Time point
caspa	Caspase a	3.356	0	Day1	-	-	-
nos2	Nitric oxide synthase 2a, inducible	4.978	0	Day10	0.233	0.016	Day7
M2 macrophage
Official	Gene name	Up-regulated			Down-regulated
gene ID		Fold Change	q value	Time point	Fold Change	q value	Time point
il4r	Interleukin 4 receptor	5.967	0	Day1	0.239	0.041	Day15
scarb1	Scavenger receptor class B, member 1	29.978	0	Day7	0.073	0	Day3
scarb2	Scavenger receptor class B, member 2	2.765	0.1	Day1	0.389	0.036	Day7
tgfb1	Transforming growth factor, beta 1	4.03	0	Day1	0.294	0	Day15
tgif1	TGFB-induced factor homeobox 1	2.958	0.025	Day10	0.411	0.023	Day7
vegfaa	Vascular endothelial growth factor Aa	-	-	-	0.417	0.035	Day7
arg2	Arginase, type II	-	-	-	0.266	0.035	Day7
