# Supplementary material for: Genome Wide Expression Profiling during Spinal Cord Regeneration Identifies Comprehensive Cellular Responses in Zebrafish
Source: PLoS One. 2014 Jan 20;9(1):e84212. doi: 10.1371/journal.pone.0084212 (PMC3896338; doi:10.1371/journal.pone.0084212)
Supplement: Table S7 — List of differentially expressed genes related to cell death and anti-apoptosis after SCI in zebrafish. (XLS) [file pone.0084212.s017.xls]

## Sheet: Sheet1
List of differentially expressed genes related to cell death and
anti-apoptosis after SCI in zebrafish.
Anti-apoptosis molecules
Official	Gene name	Up-regulated			Down-regulated
gene ID		Fold Change	q value	Time point	Fold Change	q value	Time point
bag3	BCL2-associated athanogene 3	2.758	0.1	Day1	-	-	-
bcl2l13	BCL2-like 13 (apoptosis facilitator)	3.164	0.047	Day7	0.155	0	Day10
mcm5	MCM5 minichromosome maintenance deficient 5 (S. cerevisiae)	6.383	0.033	Day7	0.109	0.025	Day10
igf1ra	Insulin-like growth factor 1a receptor	4.713	0.023	Day3	0.211	0.017	Day7
tnfaip6	Tumor necrosis factor, alpha-induced protein 6	30.773	0	Day1	-	-	-
Cell death related molecules
Official	Gene name	Up-regulated			Down-regulated
gene ID		Fold Change	q value	Time point	Fold Change	q value	Time point
caspa	Caspase a	3.356	0	Day1	-	-	-
gadd45bl	Growth arrest and DNA-damage-inducible, beta like	3.628	0	Day1	-	-	-
bnip3l	BCL2/adenovirus E1B interacting protein 3-like	2.632	0.024	Day3	0.342	0	Day7
capn3	Calpain 3, (p94)	5.831	0	Day3	0.185	0.016	Day7
capn9	Calpain 9	2.802	0.031	Day3	0.244	0.017	Day7
casp7	Caspase 7, apoptosis-related cysteine peptidase	-	-	-	0.407	0.035	Day7
caspb	Caspase b	4.976	0.09	Day3	-	-	-
traf4a	Tnf receptor-associated factor 4a	2.626	0	Day3	0.339	0.02	Day7
bad	BCL2-antagonist of cell death	7.194	0.035	Day7	0.115	0.028	Day10
bokb	BCL2-related ovarian killer b	41.287	0	Day7	0.036	0	Day3
hdr	Hematopoietic death receptor	19.468	0	Day7	0.056	0	Day3
hm13	Histocompatibility (minor) 13	-	-	-	0.282	0	Day3
ripk2	Receptor-interacting serine-threonine kinase 2	7.147	0.023	Day7	0.18	0.035	Day3
wdr92	WD repeat domain 92	7.518	0.047	Day7	0.099	0.028	Day10
dedd1	Death effector domain-containing 1	3.394	0	Day10	0.329	0	Day7
tnfrsf21	Tumor necrosis factor receptor superfamily, member 21	3.71	0.1	Day1	-	-	-
tnfsf10l4	Tumor necrosis factor (ligand) superfamily, member 10 like 4	6.625	0.017	Day7	0.194	0.035	Day3
faslg	Fas ligand (TNF superfamily, member 6)	2.852	0.024	Day10	0.356	0.02	Day7
c1qtnf4	C1q and tumor necrosis factor related protein 4	-	-	-	0.435	0.035	Day7
tnfaip1	Tumor necrosis factor, alpha-induced protein 1 (endothelial)	-	-	-	0.28	0.033	Day15
traf6	TNF receptor-associated factor 6	12.632	0	Day7	0.161	0.025	Day3
