# Supplementary material for: Genome Wide Expression Profiling during Spinal Cord Regeneration Identifies Comprehensive Cellular Responses in Zebrafish
Source: PLoS One. 2014 Jan 20;9(1):e84212. doi: 10.1371/journal.pone.0084212 (PMC3896338; doi:10.1371/journal.pone.0084212)
Supplement: Table S8 — List of differentially expressed genes related to cell migration after SCI in zebrafish. (XLS) [file pone.0084212.s018.xls]

## Sheet: Sheet1
List of differentially expressed genes related to cell migration
after SCI in zebrafish.
EMT migration
Official	Gene name	Up-regulated			Down-regulated
gene ID		Fold Change	q value	Time point	Fold Change	q value	Time point
fn1b	Fibronectin 1b	8.053	0	Day1	0.147	0	Day7
mmp13	Matrix metalloproteinase 13	4.55	0	Day1	0.173	0	Day15
mmp9	Matrix metalloproteinase 9	9.665	0	Day1	0.222	0.041	Day7
vim	Vimentin	2.628	0.021	Day3	-	-	-
itgav	Integrin, alpha V	-	-	-	0.413	0.047	Day7
itgb4	Integrin, beta 4	3.034	0.036	Day10	-	-	-
itgb3a	Integrin beta 3a	4.564	0.031	Day15	-	-	-
snai1a	Snail homolog 1a (Drosophila)	9.741	0	Day7	0.065	0	Day10
Neuronal Migration
Official	Gene name	Up-regulated			Down-regulated
gene ID		Fold Change	q value	Time point	Fold Change	q value	Time point
fn1b	Fibronectin 1b	8.053	0	Day1	0.147	0	Day7
cdh2	Cadherin 2, neuronal	3.019	0.1	Day3	0.36	0.016	Day7
cdh23	Cadherin-like 23	5.809	0	Day3	0.2	0.016	Day7
itgav	Integrin, alpha V	-	-	-	0.413	0.047	Day7
lamb4	Laminin, beta 4	6.304	0	Day3	0.334	0.02	Day1
itgb4	Integrin, beta 4	3.034	0.036	Day10	-	-	-
lamb1	Laminin, beta 1	6.466	0.02	Day10	0.196	0.02	Day7
pcdh10b	Protocadherin 10b	3.311	0.023	Day10	-	-	-
pcdh15a	Protocadherin 15a	3.89	0.023	Day10	-	-	-
itgb3a	Integrin beta 3a	4.564	0.031	Day15	-	-	-
prickle1a	Prickle-like 1 (Drosophila) a	13.353	0	Day7	0.163	0.02	Day3
hdac1	Histone deacetylase 1	3.045	0.025	Day10	-	-	-
cxcl12b	Chemokine (C-X-C motif) ligand 12b (stromal cell-derived factor 1)	2.203	0.021	Day3	0.26	0.02	Day7
Adam related migration
Official	Gene name	Up-regulated			Down-regulated
gene ID		Fold Change	q value	Time point	Fold Change	q value	Time point
adam8a	A disintegrin and metalloproteinase domain 8a	4.714	0.09	Day1	0.248	0.041	Day15
adam9	A disintegrin and metalloproteinase domain 9	4.045	0.09	Day1	-	-	-
itgav	Integrin, alpha V	-	-	-	0.413	0.047	Day7
adam28	A disintegrin and metallopeptidase domain 28	2.852	0.036	Day15	0.355	0	Day1
itgb3a	Integrin beta 3a	4.564	0.031	Day15	-	-	-
itgb4	Integrin, beta 4	3.034	0.036	Day10	-	-	-
