# Supplementary material for: Genome Wide Expression Profiling during Spinal Cord Regeneration Identifies Comprehensive Cellular Responses in Zebrafish
Source: PLoS One. 2014 Jan 20;9(1):e84212. doi: 10.1371/journal.pone.0084212 (PMC3896338; doi:10.1371/journal.pone.0084212)
Supplement: Table S9 — List of differentially expressed genes related to cellular dedifferentiation process after SCI in zebrafish. (XLS) [file pone.0084212.s019.xls]

## Sheet: Sheet1
List of differentially expressed genes related to
dedifferentiation process after SCI in zebrafish.
Dedifferentiation related molecules
Official	Gene name	Up-regulated			Down-regulated
gene ID		Fold Change	q value	Time point	Fold Change	q value	Time point
mmp9	Matrix metalloproteinase 9	9.665	0	Day1	0.222	0.041	Day7
cdh2	Cadherin 2, neuronal	3.019	0.1	Day3	0.36	0.016	Day7
cdh23	Cadherin-like 23	5.809	0	Day3	0.2	0.016	Day7
itgav	Integrin, alpha V	-	-	-	0.413	0.047	Day7
vim	Vimentin	2.628	0.021	Day3	-	-	-
eif6	Eukaryotic translation initiation factor 6	-	-	-	0.422	0	Day10
mibp	Muscle-specific beta 1 integrin binding protein	8.037	0	Day7	0.142	0.017	Day3
itgb4	Integrin, beta 4	3.034	0.036	Day10	-	-	-
itgb3a	Integrin beta 3a	4.564	0.031	Day15	-	-	-
msxc	Muscle segment homeobox C	2.209	0.031	Day15	0.499	0.023	Day7
msxe	Muscle segment homeobox E	3.557	0	Day10	0.341	0	Day1
notch1a	Notch homolog 1a	2.012	0.036	Day15	-	-	-
