# Supplementary material for: Genome Wide Expression Profiling during Spinal Cord Regeneration Identifies Comprehensive Cellular Responses in Zebrafish
Source: PLoS One. 2014 Jan 20;9(1):e84212. doi: 10.1371/journal.pone.0084212 (PMC3896338; doi:10.1371/journal.pone.0084212)
Supplement: Table S10 — List of differentially expressed genes related to cell cycle and cell proliferation regulation after SCI in zebrafish. (XLS) [file pone.0084212.s020.xls]

## Sheet: Sheet1
List of differentially expressed genes related to cell cycle
regulation after SCI in Zebrafish.
Cell cycle related molecules
Official	Gene name	Up-regulated			Down-regulated
gene ID		Fold Change	q value	Time point	Fold Change	q value	Time point
ccna2	Cyclin A2	11.958	0	Day7	0.064	0	Day10
ccnb1	Cyclin B1	244.687	0	Day7	0.004	0	Day10
ccnb2	Cyclin B2	74.473	0	Day7	0.034	0	Day3
ccnd1	Cyclin D1	4.035	0.1	Day1	-	-	-
ccne	Cyclin E	23.732	0	Day7	0.071	0.017	Day3
ccnf	Cyclin F	2.343	0	Day7	0.324	0	Day15
ccnh	Cyclin H	16.286	0.014	Day7	0.075	0.025	Day3
ccni	Cyclin I	2.149	0.024	Day3	0.46	0.02	Day7
cdc20	Cell division cycle 20 homolog	15.283	0.009	Day7	0.029	0	Day10
cdc42ep2	CDC42 effector protein (Rho GTPase binding) 2	28.193	0	Day7	0.073	0.028	Day3
cdc73	Vcell division cycle 73, Paf1/RNA polymerase II complex component, homolog (S. cerevisiae)	6.59	0.024	Day10	-	-	-
cdk2	Cyclin-dependent kinase 2	-	-	-	0.164	0.017	Day15
cdk7	Cyclin-dependent kinase 7	7.961	0.017	Day7	0.145	0.028	Day3
cdkl1	Cyclin-dependent kinase-like 1 (CDC2-related kinase)	2.118	0.031	Day10	-	-	-
chaf1a	Chromatin assembly factor 1, subunit A (p150)	9.034	0.017	Day7	0.1	0.017	Day10
chaf1b	Chromatin assembly factor 1, subunit B	-	-	-	0.087	0.025	Day15
chek1	CHK1 checkpoint homolog (S. pombe)	5.064	0.009	Day7	0.122	0	Day10
chek2	CHK2 checkpoint homolog (S. pombe)	12.713	0	Day7	0.066	0	Day10
dnajb11	DnaJ (Hsp40) homolog, subfamily B, member 11	-	-	-	0.349	0	Day10
dnajc10	DnaJ (Hsp40) homolog, subfamily C, member 10	-	-	-	0.2	0.025	Day10
hsp90a.1	Heat shock protein 90-alpha 1	-	-	-	0.342	0	Day7
hsp90a.2	Heat shock protein 90-alpha 2	-	-	-	0.185	0	Day3
hsp90ab1	Heat shock protein 90kDa alpha (cytosolic), class B member 1	-	-	-	0.39	0	Day7
hsp90b1	Heat shock protein 90kDa beta (grp94), member 1	6.377	0	Day7	0.13	0	Day10
hspa5	Heat shock 70kDa protein 5 (glucose-regulated protein)	3.694	0	Day7	0.239	0	Day10
hspd1	Heat shock 60kD protein 1 (chaperonin)	3.265	0.017	Day7	0.251	0.028	Day10
kifc1	Kinesin family member C1	9.27	0.014	Day7	0.065	0	Day10
klf11a	Kruppel-like factor 11a	4.458	0.017	Day7	0.202	0.017	Day10
mad2l1	MAD2 mitotic arrest deficient-like 1 (yeast)	11.798	0	Day7	0.076	0	Day10
mcm2	MCM2 minichromosome maintenance deficient 2, mitotin (S. cerevisiae)	8.025	0.014	Day7	0.105	0.017	Day10
mcm3l	MCM3 minichromosome maintenance deficient 3 (S. cerevisiae), like	68.786	0	Day7	0.021	0	Day3
mcm4	MCM4 minichromosome maintenance deficient 4, mitotin (S. cerevisiae)	18.299	0	Day7	0.046	0	Day10
mcm5	MCM5 minichromosome maintenance deficient 5 (S. cerevisiae)	6.383	0.033	Day7	0.109	0.025	Day10
mcm6	MCM6 minichromosome maintenance deficient 6, mitotin (S. cerevisiae)	3.9	0	Day1	-	-	-
myca	Myelocytomatosis oncogene a	4.098	0	Day3	0.336	0.02	Day7
mycl1a	V-myc myelocytomatosis viral oncogene homolog 1, lung carcinoma derived (avian) a	14.673	0	Day7	0.067	0	Day10
mycn	V-myc myelocytomatosis viral related oncogene, neuroblastoma derived (avian)	2.641	0.031	Day10	-	-	-
ndrg1l	N-myc downstream regulated gene 1, like	2.925	0.017	Day7	0.216	0.017	Day15
ndrg3a	N-myc downstream regulated family member 3a	-	-	-	0.265	0	Day3
pcna	Proliferating cell nuclear antigen	6.09	0.014	Day7	0.139	0.02	Day10
plk1	Polo-like kinase 1 (Drosophila)	16.542	0	Day7	0.028	0	Day10
ppp1r3b	Protein phosphatase 1, regulatory (inhibitor) subunit 3B	76.364	0	Day7	0.028	0	Day3
ppp1r7	Protein phosphatase 1, regulatory (inhibitor) subunit 7	6.202	0.017	Day7	0.171	0.028	Day3
rad52	RAD52 homolog (S. cerevisiae)	15.65	0	Day7	0.138	0.017	Day3
suv39h1b	Suppressor of variegation 3-9 homolog 1b	30.607	0	Day7	0.02	0	Day10
suv420h1	Suppressor of variegation 4-20 homolog 1 (Drosophila)	13.318	0.009	Day7	0.07	0	Day10
ttk	Ttk protein kinase	3.17	0.033	Day7	0.151	0	Day10
uhrf1	Ubiquitin-like, containing PHD and RING finger domains, 1	9.173	0.023	Day7	0.079	0.017	Day10
Cell proliferation related molecules
Official	Gene name	Up-regulated			Down-regulated
gene ID		Fold Change	q value	Time point	Fold Change	q value	Time point
abi1	Abl-interactor 1	-	-	-	0.425	0.023	Day7
anxa1a	Annexin A1a	2.838	0.09	Day1	-	-	-
anxa2a	Annexin A2a	4.784	0	Day1	-	-	-
anxa3b	Annexin A3b	2.787	0	Day3	0.393	0.023	Day7
atf3	Activating transcription factor 3	17.621	0	Day1	0.183	0	Day7
atf4	Activating transcription factor 4 (tax-responsive enhancer element B67)	3.197	0.036	Day3	0.329	0.016	Day7
birc5a	Baculoviral IAP repeat-containing 5a	4.335	0.017	Day7	0.111	0	Day10
birc5b	Baculoviral IAP repeat-containing 5B	71.881	0	Day7	0.047	0	Day3
cebp1	CCAAT/enhancer binding protein (C/EBP) 1	3.213	0.023	Day10	0.375	0.02	Day7
cebpa	CCAAT/enhancer binding protein (C/EBP), alpha	3.079	0.012	Day10	0.355	0.041	Day7
cebpb	CCAAT/enhancer binding protein (C/EBP), beta	3.005	0.023	Day10	0.289	0.041	Day15
cebpd	CCAAT/enhancer binding protein (C/EBP), delta	-	-	-	0.493	0	Day7
eif2ak3	Eukaryotic translation initiation factor 2-alpha kinase 3	4.58	0	Day3	0.424	0	Day1
eif2s1l	Eukaryotic translation initiation factor 2, subunit 1 alpha, like	5.644	0.047	Day7	0.235	0	Day3
eif4e1b	Eukaryotic translation initiation factor 4e 1b	151.163	0	Day7	0.014	0	Day3
eif6	Eukaryotic translation initiation factor 6	-	-	-	0.422	0	Day10
gna11	Guanine nucleotide binding protein (G protein), alpha 11 (Gq class)	5.473	0.023	Day10	0.314	0.035	Day7
gnb2	Guanine nucleotide binding protein (G protein), beta polypeptide 2	2.04	0	Day15	0.344	0.047	Day7
hdac1	Histone deacetylase 1	3.045	0.025	Day10	-	-	-
neurod2	Neurogenic differentiation 2	2.099	0.02	Day1	-	-	-
neurod4	Neurogenic differentiation 4	4.498	0	Day10	-	-	-
rap1b	RAS related protein 1b	2.409	0.1	Day3	0.42	0.033	Day7
rpa2	Replication protein A2	5.447	0.035	Day7	0.174	0.028	Day10
smarca4	SWI/SNF related, matrix associated, actin dependent regulator of chromatin, subfamily a, member 4	-	-	-	0.463	0.033	Day10
smarca5	SWI/SNF related, matrix associated, actin dependent regulator of chromatin, subfamily a, member 5	-	-	-	0.488	0.016	Day7
smad2	MAD homolog 2 (Drosophila)	7.683	0.017	Day7	0.168	0.028	Day3
smad3a	MAD homolog 3a (Drosophila)	2.281	0.036	Day3	0.264	0.02	Day7
tgfb1	Transforming growth factor, beta 1	4.03	0	Day1	0.294	0	Day15
tgif1	TGFB-induced factor homeobox 1	2.958	0.025	Day10	0.411	0.023	Day7
usp22	Ubiquitin specific peptidase 22	3.647	0	Day3	0.402	0	Day1
