# Supplementary material for: Genome Wide Expression Profiling during Spinal Cord Regeneration Identifies Comprehensive Cellular Responses in Zebrafish
Source: PLoS One. 2014 Jan 20;9(1):e84212. doi: 10.1371/journal.pone.0084212 (PMC3896338; doi:10.1371/journal.pone.0084212)
Supplement: Table S11 — List of differentially expressed genes related to neurogenesis and neuronal differentiation after SCI in zebrafish. (XLS) [file pone.0084212.s021.xls]

## Sheet: Sheet1
Dataset S12: List of differentially expressed genes related to neurogenesis and neuronal specification after SCI in zebrafish
Neurogenesis related
Official gene ID	Gene name	Fold change
		Up-regulated (Time point)	Down-regulated (Time point)
ascl1a	Achaete-scute complex-like 1a (Drosophila)	7.6522 (Day1)	-
ascl1b	Achaete-scute complex-like 1b (Drosophila)	2.7763 (Day10)	-
atoh2b	Atonal homolog 2b	2.5705 (Day1)	-
bdnf	Brain-derived neurotrophic factor	-	0.4571 (Day7)
bmi1	B lymphoma Mo-MLV insertion region 1	6.7990 (Day7)	0.1684 (Day3)
dab2	Disabled homolog 2 (Drosophila)	21.3952 (Day7)	0.0755 (Day3)
dlb	DeltaB	2.1003 (Day10)	-
dld	DeltaD	3.0487 (Day10)	-
emx3	Empty spiracles homeobox 3	2.2902 (Day7)	-
erbb2	V-erb-b2 erythroblastic leukemia viral oncogene homolog 2, neuro/glioblastoma derived oncogene homolog	6.4679 (Day3)	0.1528 (Day7)
gadd45a	Growth arrest and DNA-damage-inducible, alpha	2.1636 (Day10)	-
gli3	GLI-Kruppel family member GLI3	2.4091 (Day10)	0.4690 (Day7)
gpm6ba	Glycoprotein M6Ba	3.1029 (Day10)	0.4393 (Day7)
her13	Hairy-related 13	5.4643 (Day10)	0.1889 (Day7)
her2	Hairy-related 2	11.3158 (Day7)	0.0825 (Day10)
her8a	Hairy-related 8a	2.7944 (Day3)	-
hes5	Hairy and enhancer of split 5 (Drosophila)	2.4310 (Day1)	-
hesx1	Homeo box (expressed in ES cells) 1	3.3676 (Day10)	0.4709 (Day7)
jag1a	Jagged 1a	2.9932 (Day3)	0.4012 (Day7)
mecp2	Methyl CpG binding protein 2	3.0061 (Day15)	0.2639 (Day7)
neurod2	Neurogenic differentiation 2	2.0985 (Day1)	-
neurod4	Neurogenic differentiation 4	4.4979 (Day10)	-
neurog1	Neurogenin 1	2.3648 (Day10)	-
nkx1.2lb	NK1 transcription factor related 2-like,b	2.7549 (Day10)	-
nkx2.1b	NK2 homeobox 1b	2.7123 (Day10)	0.4448 (Day7)
nkx2.3	NK2 transcription factor related 3	5.5691 (Day3)	0.1941 (Day7)
nkx3.2	NK3 homeobox 2	3.2144 (Day1)	-
notch1a	Notch homolog 1a	2.0122 (Day15)	-
nrarpa	Notch-regulated ankyrin repeat protein a	3.3557 (Day1)	-
nrarpb	Notch-regulated ankyrin repeat protein b	4.6954 (Day10)	0.3050 (Day7)
numbl	Numb homolog (Drosophila)-like	3.0107 (Day1)	-
olig2	Oligodendrocyte lineage transcription factor 2	2.6585 (Day10)	-
olig3	Oligodendrocyte transcription factor 3	3.8035 (Day10)	0.2987 (Day7)
pax2a	Paired box gene 2a	2.7491 (Day10)	-
pax2b	Paired box gene 2b	2.8840 (Day10)	0.4311 (Day7)
pax6a	Paired box gene 6a	2.9506 (Day10)	0.4065 (Day7)
pax6b	Paired box gene 6b	2.7902 (Day10)	0.3829 (Day7)
pax7a	Paired box gene 7a	-	0.2881 (Day7)
paxip1	PAX interacting (with transcription-activation domain) protein 1	6.7072 (Day7)	0.1592 (Day3)
pou12	POU domain gene 12	2.6178 (Day10)	-
pou5f1	POU domain, class 5, transcription factor 1	92.5205 (Day7)	0.0204 (Day3)
ptc1	Patched 1	4.9427 (Day3)	0.2994 (Day7)
shhb	Sonic hedgehog b	2.4224 (Day15)	-
sox10	SRY-box containing gene 10	2.7199 (Day3)	0.3104 (Day7)
sox11a	SRY-box containing gene 11a	2.4861 (Day3)	0.3023 (Day7)
sox14	SRY-box containing gene 14	3.2740 (Day10)	0.3696 (Day7)
sox19b	SRY-box containing gene 19b	7.2879 (Day7)	0.2325 (Day3)
sox2	SRY-box containing gene 2	3.9945 (Day3)	-
sox21a	SRY-box containing gene 21a	4.7046 (Day7)	0.1753 (Day10)
sox21b	SRY-box containing gene 21 b	3.2921 (Day3)	-
sox32	SRY-box containing gene 32	5.8325 (Day3)	0.1502 (Day7)
sox4a	SRY-box containing gene 4a	2.7063 (Day10)	-
sox9a	SRY-box containing gene 9a	3.2531 (Day3)	-
sox9b	SRY-box containing gene 9b	3.5196 (Day10)	-

## Sheet: Sheet2
List of differentially expressed genes related to neurogenesis
and neuronal differentiation after SCI in zebrafish.
Neurogenesis related molecules
Official	Gene name	Up-regulated			Down-regulated
gene ID		Fold Change	q value	Time point	Fold Change	q value	Time point
ascl1a	Achaete-scute complex-like 1a (Drosophila)	7.652	0	Day1	-	-	-
ascl1b	Achaete-scute complex-like 1b (Drosophila)	2.776	0.021	Day10	-	-	-
atoh2b	Atonal homolog 2b	2.57	0.1	Day1	-	-	-
bdnf	Brain-derived neurotrophic factor	-	-	-	0.457	0.047	Day7
bmi1	B lymphoma Mo-MLV insertion region 1	6.799	0.023	Day7	0.168	0.033	Day3
dab2	Disabled homolog 2 (Drosophila)	21.395	0	Day7	0.076	0.017	Day3
dlb	DeltaB	2.1	0.036	Day10	-	-	-
dld	DeltaD	3.049	0	Day10	-	-	-
emx3	Empty spiracles homeobox 3	2.29	0.017	Day7	-	-	-
erbb2	V-erb-b2 erythroblastic leukemia viral oncogene homolog 2, neuro/glioblastoma derived oncogene homolog	6.468	0	Day3	0.153	0	Day7
gadd45a	Growth arrest and DNA-damage-inducible, alpha	2.164	0.031	Day10	-	-	-
gli3	GLI-Kruppel family member GLI3	2.409	0.031	Day10	0.469	0.035	Day7
gpm6ba	Glycoprotein M6Ba	3.103	0.023	Day10	0.439	0.047	Day7
her13	Hairy-related 13	5.464	0.031	Day10	0.189	0.047	Day7
her2	Hairy-related 2	11.316	0.017	Day7	0.082	0.028	Day10
her8a	Hairy-related 8a	2.794	0	Day3	-	-	-
hes5	Hairy and enhancer of split 5 (Drosophila)	2.431	0.1	Day1	-	-	-
hesx1	Homeo box (expressed in ES cells) 1	3.368	0.023	Day10	0.471	0.016	Day7
jag1a	Jagged 1a	2.993	0	Day3	0.401	0.02	Day7
mecp2	Methyl CpG binding protein 2	3.006	0.031	Day15	0.264	0.016	Day7
neurod2	Neurogenic differentiation 2	2.099	0.02	Day1	-	-	-
neurod4	Neurogenic differentiation 4	4.498	0	Day10	-	-	-
neurog1	Neurogenin 1	2.365	0.036	Day10	-	-	-
nkx1.2lb	NK1 transcription factor related 2-like,b	2.755	0.031	Day10	-	-	-
nkx2.1b	NK2 homeobox 1b	2.712	0.023	Day10	0.445	0.035	Day7
nkx2.3	NK2 transcription factor related 3	5.569	0	Day3	0.194	0	Day7
nkx3.2	NK3 homeobox 2	3.214	0.1	Day1	-	-	-
notch1a	Notch homolog 1a	2.012	0.036	Day15	-	-	-
nrarpa	Notch-regulated ankyrin repeat protein a	3.356	0.09	Day1	-	-	-
nrarpb	Notch-regulated ankyrin repeat protein b	4.695	0.024	Day10	0.305	0.047	Day7
numbl	Numb homolog (Drosophila)-like	3.011	0.09	Day1	-	-	-
olig2	Oligodendrocyte lineage transcription factor 2	2.659	0	Day10	-	-	-
olig3	Oligodendrocyte transcription factor 3	3.804	0.023	Day10	0.299	0.02	Day7
pax2a	Paired box gene 2a	2.749	0.023	Day10	-	-	-
pax2b	Paired box gene 2b	2.884	0.012	Day10	0.431	0.017	Day7
pax6a	Paired box gene 6a	2.951	0.023	Day10	0.407	0.023	Day7
pax6b	Paired box gene 6b	2.79	0.023	Day10	0.383	0.009	Day7
pax7a	Paired box gene 7a	-	-	-	0.288	0.02	Day7
paxip1	PAX interacting (with transcription-activation domain) protein 1	6.707	0.017	Day7	0.159	0.028	Day3
pou12	POU domain gene 12	2.618	0.02	Day10	-	-	-
pou5f1	POU domain, class 5, transcription factor 1	92.521	0	Day7	0.02	0	Day3
ptc1	Patched 1	4.943	0	Day3	0.299	0.017	Day7
shhb	Sonic hedgehog b	2.422	0.1	Day15	-	-	-
sox10	SRY-box containing gene 10	2.72	0	Day3	0.31	0.02	Day7
sox11a	SRY-box containing gene 11a	2.486	0	Day3	0.302	0.017	Day7
sox14	SRY-box containing gene 14	3.274	0.023	Day10	0.37	0.02	Day7
sox19b	SRY-box containing gene 19b	7.288	0	Day7	0.233	0.028	Day3
sox2	SRY-box containing gene 2	3.994	0.1	Day3	-	-	-
sox21a	SRY-box containing gene 21a	4.705	0	Day7	0.175	0	Day10
sox21b	SRY-box containing gene 21 b	3.292	0.1	Day3	-	-	-
sox32	SRY-box containing gene 32	5.832	0	Day3	0.15	0	Day7
sox4a	SRY-box containing gene 4a	2.706	0.09	Day10	-	-	-
sox9a	SRY-box containing gene 9a	3.253	0	Day3	-	-	-
sox9b	SRY-box containing gene 9b	3.52	0.02	Day10	-	-	-
