# Supplementary material for: Genome Wide Expression Profiling during Spinal Cord Regeneration Identifies Comprehensive Cellular Responses in Zebrafish
Source: PLoS One. 2014 Jan 20;9(1):e84212. doi: 10.1371/journal.pone.0084212 (PMC3896338; doi:10.1371/journal.pone.0084212)
Supplement: Table S13 — List of differentially expressed genes related to anterior-posterior and dorso-ventral pattern formation after SCI in zebrafish. (XLS) [file pone.0084212.s023.xls]

## Sheet: Sheet1
List of differentially expressed genes related to anterior-posterior
and dorso-ventral pattern formation after SCI in zebrafish.
Molecules related to pattern formation
Official	Gene name	Up-regulated			Down-regulated
gene ID		Fold Change	q value	Time point	Fold Change	q value	Time point
barx1	BarH-like homeobox 1	2.021	0.031	Day3	-	-	-
aldh18a1	Aldehyde dehydrogenase 18 family, member A1	5.84	0.047	Day7	0.13	0.028	Day10
aldh1a2	Aldehyde dehydrogenase 1 family, member A2	2.675	0.1	Day1	-	-	-
aldh2b	Aldehyde dehydrogenase 2b	4.474	0	Day7	0.26	0	Day3
aldh3d1	Aldehyde dehydrogenase 3 family, member D1	4.113	0.014	Day7	0.217	0.017	Day10
bmp15	Bone morphogenetic protein 15	88.688	0	Day7	0.029	0	Day3
bmp5	Bone morphogenetic protein 5	-	-	-	0.476	0	Day7
cdx1a	Caudal type homeo box transcription factor 1 a	2.792	0.036	Day3	0.35	0.02	Day7
dbx2	Developing brain homeobox 2	9.914	0.023	Day10	-	-	-
dlx1a	Distal-less homeobox gene 1a	-	-	-	0.479	0.016	Day7
dlx6a	Distal-less homeobox gene 6a	69.124	0	Day7	0.028	0	Day3
egr2a	Early growth response 2a	3.425	0	Day10	-	-	-
fgf2	Fibroblast growth factor 2	2.138	0.021	Day15	-	-	-
fgf8a	Fibroblast growth factor 8 a	-	-	-	0.2	0.036	Day3
gata5	GATA-binding protein 5	2.852	0.023	Day3	0.348	0.023	Day7
gdf11	Growth differentiation factor 11	3.042	0	Day3	0.334	0.023	Day7
gli3	GLI-Kruppel family member GLI3	2.409	0.031	Day10	0.469	0.035	Day7
hlxb9la	Homeo box HB9 like a	3.282	0.031	Day10	-	-	-
hnf1a	HNF1 homeobox a	-	-	-	0.487	0.017	Day1
hoxa11b	Homeo box A11b	3.429	0	Day3	0.263	0.02	Day7
hoxa1a	Homeo box A1a	-	-	-	0.294	0.02	Day7
hoxa3a	Homeo box A3a	2.321	0.031	Day15	-	-	-
hoxa4a	Homeo box A4a	-	-	-	0.453	0.017	Day7
hoxb13a	Homeo box B13a	4.421	0.036	Day3	0.256	0.02	Day1
hoxb1a	Homeo box B1a	3.716	0.012	Day10	0.312	0.016	Day7
hoxb1b	Homeo box B1b	2.045	0.025	Day15	0.435	0.009	Day7
hoxb3a	Homeo box B3a	3.268	0.02	Day10	0.333	0.016	Day7
hoxb4a	Homeo box B4a	5.061	0.02	Day10	0.269	0.017	Day7
hoxb5a	Homeo box B5a	2.528	0.031	Day10	0.404	0.035	Day7
hoxb7a	Homeo box B7a	-	-	-	0.338	0	Day3
hoxb8a	Homeo box B8a	2.353	0.031	Day15	-	-	-
hoxc12b	Homeo box C12b	4.161	0.036	Day3	-	-	-
hoxc13a	Homeo box C13a	5.543	0.025	Day10	0.182	0.023	Day7
hoxc1a	Homeo box C1a	6.635	0.012	Day10	0.256	0	Day7
hoxc3a	Homeo box C3a	2.165	0.023	Day15	0.481	0.017	Day7
hoxc4a	Homeo box C4a	2.564	0.031	Day1	0.385	0.035	Day7
hoxc6a	Homeo box C6a	3.875	0.012	Day15	0.302	0.009	Day7
hoxc6b	Homeo box C6b	3.181	0.012	Day10	0.321	0.016	Day7
hoxc8a	Homeo box C8a	2.771	0.023	Day15	0.407	0.023	Day7
hoxd10a	Homeo box D11a	3.279	0	Day3	0.378	0.017	Day1
hoxd11a	Homeo box D11a	2.878	0.031	Day10	-	-	-
hoxd3a	Homeo box D3a	3.062	0.025	Day10	0.406	0.047	Day7
hoxd4a	Homeo box D4a	3.274	0.024	Day10	-	-	-
ihhb	Indian hedgehog homolog b	-	-	-	0.387	0.02	Day7
irx2a	Iroquois homeobox protein 2, a	2.717	0.031	Day1	0.372	0.035	Day7
irx3a	Iroquois homeobox protein 3a	2.342	0.031	Day10	-	-	-
irx5a	Iroquois homeobox protein 5	2.645	0.023	Day10	0.445	0.02	Day7
lhx1a	LIM homeobox 1a	-	-	-	0.484	0.033	Day7
lhx5	LIM homeobox 5	2.777	0.023	Day10	-	-	-
limk1	LIM domain kinase 1	2.267	0.024	Day10	-	-	-
limk2	LIM domain kinase 2	3.239	0.024	Day3	0.287	0.017	Day7
lmo1	LIM domain only 1	3.154	0.025	Day10	-	-	-
lmo3	LIM domain only 3	2.474	0.025	Day10	-	-	-
lmx1b.2	LIM homeobox transcription factor 1, beta 2	4.269	0	Day15	0.274	0	Day7
meis1	Myeloid ecotropic viral integration 1	2.681	0.025	Day3	0.357	0.02	Day7
meis2.1	Myeloid ecotropic viral integration site 2.1	2.914	0.024	Day10	0.359	0.023	Day7
meis2.2	Myeloid ecotropic viral integration site 2.2	3.119	0.024	Day10	-	-	-
meis3	Myeloid ecotropic viral integration site 3	3.137	0.023	Day10	0.408	0.023	Day7
meis4.1a	Myeloid ecotropic viral integration site 4.1a	-	-	-	0.343	0.023	Day7
neurog1	Neurogenin 1	2.365	0.036	Day10	-	-	-
nkx1.2lb	NK1 transcription factor related 2-like,b	2.755	0.031	Day10	-	-	-
nkx2.1b	NK2 homeobox 1b	2.712	0.023	Day10	0.445	0.035	Day7
nkx2.3	NK2 transcription factor related 3	5.569	0	Day3	0.194	0	Day7
nkx3.2	NK3 homeobox 2	3.214	0.1	Day1	-	-	-
olig2	Oligodendrocyte lineage transcription factor 2	2.659	0	Day10	-	-	-
olig3	Oligodendrocyte transcription factor 3	3.804	0.023	Day10	0.299	0.02	Day7
otx1	Orthodenticle homolog 1	93.426	0	Day7	0.03	0	Day3
otx2	Orthodenticle homolog 2	-	-	-	0.066	0.036	Day3
pax2a	Paired box gene 2a	2.749	0.023	Day10	-	-	-
pax2b	Paired box gene 2b	2.884	0.012	Day10	0.431	0.017	Day7
pax6a	Paired box gene 6a	2.951	0.023	Day10	0.407	0.023	Day7
pax6b	Paired box gene 6b	2.79	0.023	Day10	0.383	0.009	Day7
pax7a	Paired box gene 7a	-	-	-	0.288	0.02	Day7
paxip1	PAX interacting (with transcription-activation domain) protein 1	6.707	0.017	Day7	0.159	0.028	Day3
plxna4	Plexin A4	2.956	0.023	Day3	0.268	0	Day7
plxnd1	Plexin D1	-	-	-	0.308	0.02	Day7
ptc1	Patched 1	4.943	0	Day3	0.299	0.017	Day7
raraa	Retinoic acid receptor, alpha a	2.396	0.031	Day10	0.444	0.035	Day7
rxrba	Retinoid x receptor, beta a	2.951	0.023	Day10	0.373	0.017	Day7
shhb	Sonic hedgehog b	2.422	0.1	Day15	-	-	-
sim1	Single-minded homolog 1 (Drosophila)	3.166	0.023	Day15	-	-	-
six3b	Sine oculis homeobox homolog 3b	7.026	0.1	Day1	-	-	-
sox14	SRY-box containing gene 14	3.274	0.023	Day10	0.37	0.02	Day7
vox	Ventral homeobox	3.892	0	Day3	0.382	0	Day7
wnt8a	Wingless-type MMTV integration site family, member 8a	40.628	0	Day7	0.017	0	Day10
Molecules related to anterior-posterior pattern formation
Official	Gene name	Up-regulated			Down-regulated
gene ID		Fold Change	q value	Time point	Fold Change	q value	Time point
aldh18a1	Aldehyde dehydrogenase 18 family, member A1	5.84	0.047	Day7	0.13	0.028	Day10
aldh1a2	Aldehyde dehydrogenase 1 family, member A2	2.675	0.1	Day1	-	-	-
aldh2b	Aldehyde dehydrogenase 2b	4.474	0	Day7	0.26	0	Day3
aldh3d1	Aldehyde dehydrogenase 3 family, member D1	4.113	0.014	Day7	0.217	0.017	Day10
bmp15	Bone morphogenetic protein 15	88.688	0	Day7	0.029	0	Day3
bmp5	Bone morphogenetic protein 5	-	-	-	0.476	0	Day7
cdx1a	Caudal type homeo box transcription factor 1 a	2.792	0.036	Day3	0.35	0.02	Day7
egr2a	Early growth response 2a	3.425	0	Day10	-	-	-
fgf2	Fibroblast growth factor 2	2.138	0.021	Day15	-	-	-
fgf8a	Fibroblast growth factor 8 a	-	-	-	0.2	0.036	Day3
gdf11	Growth differentiation factor 11	3.042	0	Day3	0.334	0.023	Day7
hnf1a	HNF1 homeobox a	-	-	-	0.487	0.017	Day1
hoxa11b	Homeo box A11b	3.429	0	Day3	0.263	0.02	Day7
hoxa1a	Homeo box A1a	-	-	-	0.294	0.02	Day7
hoxa3a	Homeo box A3a	2.321	0.031	Day15	-	-	-
hoxa4a	Homeo box A4a	-	-	-	0.453	0.017	Day7
hoxb13a	Homeo box B13a	4.421	0.036	Day3	0.256	0.02	Day1
hoxb1a	Homeo box B1a	3.716	0.012	Day10	0.312	0.016	Day7
hoxb1b	Homeo box B1b	2.045	0.025	Day15	0.435	0.009	Day7
hoxb3a	Homeo box B3a	3.268	0.02	Day10	0.333	0.016	Day7
hoxb4a	Homeo box B4a	5.061	0.02	Day10	0.269	0.017	Day7
hoxb5a	Homeo box B5a	2.528	0.031	Day10	0.404	0.035	Day7
hoxb7a	Homeo box B7a	-	-	-	0.338	0	Day3
hoxb8a	Homeo box B8a	2.353	0.031	Day15	-	-	-
hoxc12b	Homeo box C12b	4.161	0.036	Day3	-	-	-
hoxc13a	Homeo box C13a	5.543	0.025	Day10	0.182	0.023	Day7
hoxc1a	Homeo box C1a	6.635	0.012	Day10	0.256	0	Day7
hoxc3a	Homeo box C3a	2.165	0.023	Day15	0.481	0.017	Day7
hoxc4a	Homeo box C4a	2.564	0.031	Day1	0.385	0.035	Day7
hoxc6a	Homeo box C6a	3.875	0.012	Day15	0.302	0.009	Day7
hoxc6b	Homeo box C6b	3.181	0.012	Day10	0.321	0.016	Day7
hoxc8a	Homeo box C8a	2.771	0.023	Day15	0.407	0.023	Day7
hoxd10a	Homeo box D11a	3.279	0	Day3	0.378	0.017	Day1
hoxd11a	Homeo box D11a	2.878	0.031	Day10	-	-	-
hoxd3a	Homeo box D3a	3.062	0.025	Day10	0.406	0.047	Day7
hoxd4a	Homeo box D4a	3.274	0.024	Day10	-	-	-
meis1	Myeloid ecotropic viral integration 1	2.681	0.025	Day3	0.357	0.02	Day7
meis2.1	Myeloid ecotropic viral integration site 2.1	2.914	0.024	Day10	0.359	0.023	Day7
meis2.2	Myeloid ecotropic viral integration site 2.2	3.119	0.024	Day10	-	-	-
meis3	Myeloid ecotropic viral integration site 3	3.137	0.023	Day10	0.408	0.023	Day7
meis4.1a	Myeloid ecotropic viral integration site 4.1a	-	-	-	0.343	0.023	Day7
otx1	Orthodenticle homolog 1	93.426	0	Day7	0.03	0	Day3
otx2	Orthodenticle homolog 2	-	-	-	0.066	0.036	Day3
pax2a	Paired box gene 2a	2.749	0.023	Day10	-	-	-
pax2b	Paired box gene 2b	2.884	0.012	Day10	0.431	0.017	Day7
plxna4	Plexin A4	2.956	0.023	Day3	0.268	0	Day7
plxnd1	Plexin D1	-	-	-	0.308	0.02	Day7
raraa	Retinoic acid receptor, alpha a	2.396	0.031	Day10	0.444	0.035	Day7
rxrba	Retinoid x receptor, beta a	2.951	0.023	Day10	0.373	0.017	Day7
six3b	Sine oculis homeobox homolog 3b	7.026	0.1	Day1	-	-	-
wnt8a	Wingless-type MMTV integration site family, member 8a	40.628	0	Day7	0.017	0	Day10
Molecules related to dorso-ventral pattern formation
Official	Gene name	Up-regulated			Down-regulated
gene ID		Fold Change	q value	Time point	Fold Change	q value	Time point
neurog1	Neurogenin 1	2.365	0.036	Day10	-	-	-
pax7a	Paired box gene 7a	-	-	-	0.288	0.02	Day7
pax2a	Paired box gene 2a	2.749	0.023	Day10	-	-	-
pax2b	Paired box gene 2b	2.884	0.012	Day10	0.431	0.017	Day7
pax6a	Paired box gene 6a	2.951	0.023	Day10	0.407	0.023	Day7
pax6b	Paired box gene 6b	2.79	0.023	Day10	0.383	0.009	Day7
dbx2	Developing brain homeobox 2	9.914	0.023	Day10	-	-	-
irx3a	Iroquois homeobox protein 3a	2.342	0.031	Day10	-	-	-
sim1	Single-minded homolog 1 (Drosophila)	3.166	0.023	Day15	-	-	-
olig2	Oligodendrocyte lineage transcription factor 2	2.659	0	Day10	-	-	-
hlxb9la	Homeo box HB9 like a	3.282	0.031	Day10	-	-	-
sox14	SRY-box containing gene 14	3.274	0.023	Day10	0.37	0.02	Day7
barx1	BarH-like homeobox 1	2.021	0.031	Day3	-	-	-
lhx1a	LIM homeobox 1a	-	-	-	0.484	0.033	Day7
lhx5	LIM homeobox 5	2.777	0.023	Day10	-	-	-
limk1	LIM domain kinase 1	2.267	0.024	Day10	-	-	-
limk2	LIM domain kinase 2	3.239	0.024	Day3	0.287	0.017	Day7
lmo1	LIM domain only 1	3.154	0.025	Day10	-	-	-
lmo3	LIM domain only 3	2.474	0.025	Day10	-	-	-
lmx1b.2	LIM homeobox transcription factor 1, beta 2	4.269	0	Day15	0.274	0	Day7
vox	Ventral homeobox	3.892	0	Day3	0.382	0	Day7
