# Supplementary material for: Genome Wide Expression Profiling during Spinal Cord Regeneration Identifies Comprehensive Cellular Responses in Zebrafish
Source: PLoS One. 2014 Jan 20;9(1):e84212. doi: 10.1371/journal.pone.0084212 (PMC3896338; doi:10.1371/journal.pone.0084212)
Supplement: Table S14 — List of differentially expressed genes related to axonogenesis and axonal guidance after SCI in zebrafish. (XLS) [file pone.0084212.s024.xls]

## Sheet: Sheet1
List of differentially expressed genes related to axonogenesis
and axonal guidance after SCI in zebrafish.
Axonogenesis and axonal guidance related molecules
Official	Gene name	Up-regulated			Down-regulated
gene ID		Fold Change	q value	Time point	Fold Change	q value	Time point
atf3	Activating transcription factor 3	17.621	0	Day1	0.183	0	Day7
camsap1l1	Calmodulin regulated spectrin-associated protein 1-like 1	2.711	0.024	Day15	0.356	0.017	Day7
capn3	Calpain 3, (p94)	5.831	0	Day3	0.185	0.016	Day7
capn9	Calpain 9	2.802	0.031	Day3	0.244	0.017	Day7
cnn2	Calponin 2	3.623	0	Day1	-	-	-
creb3l3	CAMP responsive element binding protein 3-like 3	-	-	-	0.344	0.033	Day7
dab2	Disabled homolog 2 (Drosophila)	21.395	0	Day7	0.076	0.017	Day3
dlb	DeltaB	2.1	0.036	Day10	-	-	-
dld	DeltaD	3.049	0	Day10	-	-	-
dtk	Developmental receptor tyrosine kinase	6.257	0	Day3	0.188	0.02	Day7
efnb1	Ephrin B1	4.327	0.031	Day3	0.225	0.023	Day7
efnb3	Ephrin B3	5.095	0.023	Day10	-	-	-
fgfr1	Fibroblast growth factor receptor 1	2.428	0.031	Day3	0.287	0.017	Day7
foxd1l	Forkhead box D1 like	2.331	0	Day1	0.356	0	Day10
foxq1	Forkhead box Q1	8.146	0.014	Day7	0.126	0.02	Day3
gpr157	G protein-coupled receptor 157	-	-	-	0.435	0.028	Day15
her13	Hairy-related 13	5.464	0.031	Day10	0.189	0.047	Day7
her2	Hairy-related 2	11.316	0.017	Day7	0.082	0.028	Day10
her8a	Hairy-related 8a	2.794	0	Day3	-	-	-
hesx1	Homeo box (expressed in ES cells) 1	3.368	0.023	Day10	0.471	0.016	Day7
jag1a	Jagged 1a	2.993	0	Day3	0.401	0.02	Day7
kdr	Kinase insert domain receptor (a type III receptor tyrosine kinase)	2.569	0.031	Day3	0.319	0.02	Day7
kpna2	Karyopherin alpha 2 (RAG cohort 1, importin alpha 1)	10.974	0	Day7	0.045	0	Day10
lmo3	LIM domain only 3	2.474	0.025	Day10	-	-	-
mapk3	Mitogen-activated protein kinase 3	7.047	0.009	Day7	0.123	0.017	Day10
mapk8	Mitogen-activated protein kinase 8	3.105	0.025	Day3	0.319	0.033	Day7
neurod2	Neurogenic differentiation 2	2.099	0.02	Day1	-	-	-
neurod4	Neurogenic differentiation 4	4.498	0	Day10	-	-	-
neurog1	Neurogenin 1	2.365	0.036	Day10	-	-	-
notch1a	Notch homolog 1a	2.012	0.036	Day15	-	-	-
nrarpa	Notch-regulated ankyrin repeat protein a	3.356	0.09	Day1	-	-	-
nrarpb	Notch-regulated ankyrin repeat protein b	4.695	0.024	Day10	0.305	0.047	Day7
nrp2a	Neuropilin 2a	3.028	0	Day10	0.336	0.017	Day1
nrp2b	Neuropilin 2b	2.504	0	Day3	0.296	0.02	Day7
ntn1a	Netrin 1a	-	-	-	0.483	0.047	Day7
ntn1b	Netrin 1b	2.354	0	Day15	0.35	0.035	Day7
numbl	Numb homolog (Drosophila)-like	3.011	0.09	Day1	-	-	-
olig2	Oligodendrocyte lineage transcription factor 2	2.659	0	Day10	-	-	-
pax2a	Paired box gene 2a	2.749	0.023	Day10	-	-	-
pax2b	Paired box gene 2b	2.884	0.012	Day10	0.431	0.017	Day7
plxna4	Plexin A4	2.956	0.023	Day3	0.268	0	Day7
plxnd1	Plexin D1	-	-	-	0.308	0.02	Day7
ret1	Receptor tyrosine kinase	3.015	0.025	Day10	0.367	0.035	Day7
robo1	Roundabout homolog 1	2.274	0.031	Day15	0.42	0.023	Day7
robo2	Roundabout homolog 2	2.968	0.023	Day3	0.248	0	Day7
robo3	Roundabout homolog 3	-	-	-	0.482	0.035	Day7
rtk6	Eph-like receptor tyrosine kinase 6	3.144	0	Day1	-	-	-
runx2a	Runt-related transcription factor 2a	6.859	0.025	Day10	-	-	-
runx2b	Runt-related transcription factor 2b	5.095	0.023	Day10	0.279	0.023	Day7
sema3ab	Semaphorin 3ab	6.849	0.012	Day10	0.274	0.035	Day7
sema3h	Semaphorin 3h	2.853	0	Day10	0.389	0	Day7
slit1a	Slit homolog 1a (Drosophila)	2.428	0.023	Day10	0.482	0.047	Day1
slit1b	Slit homolog 1b (Drosophila)	3.221	0	Day3	-	-	-
slit3	Slit (Drosophila) homolog 3	5.476	0	Day3	0.246	0.02	Day7
smarca4	SWI/SNF related, matrix associated, actin dependent regulator of chromatin, subfamily a, member 4	-	-	-	0.463	0.033	Day10
socs3a	Suppressor of cytokine signaling 3a	3.49	0.09	Day1	0.385	0.02	Day7
socs3b	Suppressor of cytokine signaling 3b	5.567	0	Day1	0.312	0	Day15
spna2	Spectrin alpha 2	114.05	0	Day7	0.022	0	Day3
srgap2	SLIT-ROBO Rho GTPase activating protein 2	3.188	0	Day3	0.297	0	Day7
stat1b	Signal transducer and activator of transcription 1b	-	-	-	0.215	0.035	Day7
stat3	Signal transduction and activation of transcription 3	3.191	0	Day1	-	-	-
stat5.2	Signal transducer and activator of transcription 5.2	2.965	0.036	Day3	0.344	0	Day7
tbx24	T-box 24	3.228	0	Day3	0.297	0.009	Day7
tbx6	T-box gene 6	-	-	-	0.373	0.033	Day7
tnpo2	Transportin 2 (importin 3, karyopherin beta 2b)	12.264	0	Day7	0.064	0	Day10
vox	Ventral homeobox	3.892	0	Day3	0.382	0	Day7
zic1	Zic family member 1 (odd-paired homolog, Drosophila)	2.678	0.031	Day15	-	-	-
lhx1a	LIM homeobox 1a	-	-	-	0.484	0.033	Day7
lhx5	LIM homeobox 5	2.777	0.023	Day10	-	-	-
limk1	LIM domain kinase 1	2.267	0.024	Day10	-	-	-
limk2	LIM domain kinase 2	3.239	0.024	Day3	0.287	0.017	Day7
lmo1	LIM domain only 1	3.154	0.025	Day10	-	-	-
lmx1b.2	LIM homeobox transcription factor 1, beta 2	4.269	0	Day15	0.274	0	Day7
rgmb	Similar to RGM domain family, member B	-	-	-	0.398	0.017	Day7
gefiltin	Gefiltin	3.132	0	Day3	-	-	-
zfhx1	Zinc finger homeobox 1	2.424	0.031	Day3	0.351	0.023	Day7
itgb1b	Integrin, beta 1b	-	-	-	0.381	0.036	Day10
cntn1b	Contactin 1b	2.807	0.025	Day15	-	-	-
ncam2	Neural cell adhesion molecule 2	2.837	0	Day10	0.424	0.035	Day7
unc50	Unc-50 homolog (C. elegans)	-	-	-	0.365	0	Day3
