# Supplementary material for: Genome Wide Expression Profiling during Spinal Cord Regeneration Identifies Comprehensive Cellular Responses in Zebrafish
Source: PLoS One. 2014 Jan 20;9(1):e84212. doi: 10.1371/journal.pone.0084212 (PMC3896338; doi:10.1371/journal.pone.0084212)
Supplement: Table S15 — List of differentially expressed genes related to different signaling pathways after SCI in zebrafish. (XLS) [file pone.0084212.s025.xls]

## Sheet: Sheet1
List of differentially expressed genes related to different
signaling pathways after SCI in zebrafish.
TGF beta/ BMP signalling pathway
Official	Gene name	Up-regulated			Down-regulated
gene ID		Fold Change	q value	Time point	Fold Change	q value	Time point
acvr2a	Activin receptor IIa	-	-	-	0.309	0.023	Day7
bhlhb3l	Basic helix-loop-helix domain containing, class B, 3 like	3.837	0.012	Day10	-	-	-
bmp15	Bone morphogenetic protein 15	88.688	0	Day7	0.029	0	Day3
bmp5	Bone morphogenetic protein 5	-	-	-	0.476	0	Day7
bmpr2a	Bone morphogenetic protein receptor, type II a (serine/threonine kinase)	2.517	0.021	Day3	0.292	0.023	Day7
cdc42ep2	CDC42 effector protein (Rho GTPase binding) 2	28.193	0	Day7	0.073	0.028	Day3
cfl1	Cofilin 1 (non-muscle)	35.497	0	Day7	0.042	0	Day3
cfl2	Cofilin 2 (muscle)	3.745	0.024	Day3	0.183	0.02	Day7
cfl2l	Cofilin 2, like	-	-	-	0.45	0.028	Day10
csrp1	Cysteine and glycine-rich protein 1	5.382	0	Day10	0.357	0.035	Day7
ctgf	Connective tissue growth factor	3.669	0	Day1	-	-	-
foxh1	Forkhead box H1	124.915	0	Day7	0.036	0	Day3
fstl4	Follistatin-like 4	3.071	0.02	Day10	0.411	0.017	Day7
gdf11	Growth differentiation factor 11	3.042	0	Day3	0.334	0.023	Day7
gdf9	Growth differentiation factor 9	29.743	0	Day7	0.048	0	Day3
gsc	Goosecoid	3.126	0.035	Day7	-	-	-
hdac1	Histone deacetylase 1	3.045	0.025	Day10	-	-	-
igf1ra	Insulin-like growth factor 1a receptor	4.713	0.023	Day3	0.211	0.017	Day7
inhbaa	Inhibin, beta Aa	3.839	0.1	Day1	-	-	-
inhbb	Similar to inhibin, beta B	2.287	0	Day3	-	-	-
jun	V-jun sarcoma virus 17 oncogene homolog (avian)	3.452	0	Day3	0.35	0.02	Day7
map2k1	Mitogen-activated protein kinase kinase 1	2.748	0.023	Day15	0.4	0	Day7
mlc1	Megalencephalic leukoencephalopathy with subcortical cysts 1	2.942	0.031	Day3	0.274	0.02	Day7
pias4l	Protein inhibitor of activated STAT, 4 -like	32.468	0	Day7	0.052	0	Day3
pitx2	Paired-like homeodomain transcription factor 2	3.907	0.025	Day10	-	-	-
prkar1a	Protein kinase, cAMP-dependent, regulatory, type I, alpha (tissue specific extinguisher 1)	2.624	0	Day1	-	-	-
rab13	RAB13, member RAS oncogene family	-	-	-	0.432	0.025	Day15
rab25	RAB25, member RAS oncogene family	2.747	0.021	Day3	-	-	-
rab32	RAB32, member RAS oncogene family	7.498	0.014	Day7	0.164	0.025	Day3
rab34	RAB34, member RAS oncogene family	3.075	0	Day3	-	-	-
rab36	RAB36, member RAS oncogene family	2.417	0	Day3	-	-	-
rab3c	RAB3C, member RAS oncogene family	-	-	-	0.349	0.02	Day7
rab43	RAB43, member RAS oncogene family	-	-	-	0.38	0.035	Day15
rab5c	RAB5C, member RAS oncogene family	2.586	0	Day1	0.353	0	Day15
rap1b	RAS related protein 1b	2.409	0.1	Day3	0.42	0.033	Day7
rhoaa	Ras homolog gene family, member Aa	3.336	0.09	Day1	-	-	-
rhoae	Ras homolog gene family, member Ae	4.414	0.09	Day1	-	-	-
runx2a	Runt-related transcription factor 2a	6.859	0.025	Day10	-	-	-
runx2b	Runt-related transcription factor 2b	5.095	0.023	Day10	0.279	0.023	Day7
sh3gl1a	SH3-domain GRB2-like 1a	8.504	0.014	Day7	0.133	0.025	Day15
sh3gl2	SH3-domain GRB2-like 2	2.562	0.024	Day15	0.45	0.02	Day7
shcbp1	SHC SH2-domain binding protein 1	12.68	0	Day7	0.05	0	Day10
smad2	MAD homolog 2 (Drosophila)	7.683	0.017	Day7	0.168	0.028	Day3
smad3a	MAD homolog 3a (Drosophila)	2.281	0.036	Day3	0.264	0.02	Day7
tgfb1	Transforming growth factor, beta 1	4.03	0	Day1	0.294	0	Day15
tgfbr1	Transforming growth factor, beta receptor I	2.209	0.031	Day3	0.398	0.02	Day7
tgif1	TGFB-induced factor homeobox 1	2.958	0.025	Day10	0.411	0.023	Day7
vdra	Vitamin D receptor a	2.109	0.024	Day3	0.426	0.009	Day7
Wnt signalling pathway
Official	Gene name	Up-regulated			Down-regulated
gene ID		Fold Change	q value	Time point	Fold Change	q value	Time point
ccnd1	Cyclin D1	4.035	0.1	Day1	-	-	-
cdh17	Cadherin 17, LI cadherin (liver-intestine)	6.508	0.09	Day1	0.153	0	Day3
cdh2	Cadherin 2, neuronal	3.019	0.1	Day3	0.36	0.016	Day7
cdh23	Cadherin-like 23	5.809	0	Day3	0.2	0.016	Day7
cdh5	Cadherin 5	-	-	-	0.355	0	Day7
celsr2	Cadherin, EGF LAG seven-pass G-type receptor 2	3.267	0	Day10	0.399	0.016	Day7
csrp1	Cysteine and glycine-rich protein 1	5.382	0	Day10	0.357	0.035	Day7
dixdc1	DIX domain containing 1	2.594	0.031	Day3	0.327	0.02	Day7
fgf8a	Fibroblast growth factor 8 a	-	-	-	0.2	0.036	Day3
fzd2	Frizzled homolog 2	2.079	0	Day3	-	-	-
fzd3l	Frizzled homolog 3-like	6.04	0	Day3	0.181	0.02	Day7
gsk3b	Glycogen synthase kinase 3 beta	2.472	0.031	Day3	0.347	0.023	Day7
hdac1	Histone deacetylase 1	3.045	0.025	Day10	-	-	-
jun	V-jun sarcoma virus 17 oncogene homolog (avian)	3.452	0	Day3	0.35	0.02	Day7
lef1	Lymphocyte enhancer binding factor 1	6.871	0.014	Day7	0.224	0	Day3
myca	Myelocytomatosis oncogene a	4.098	0	Day3	0.336	0.02	Day7
mycl1a	V-myc myelocytomatosis viral oncogene homolog 1, lung carcinoma derived (avian) a	14.673	0	Day7	0.067	0	Day10
mycn	V-myc myelocytomatosis viral related oncogene, neuroblastoma derived (avian)	2.641	0.031	Day10	-	-	-
ppp2r1a	Protein phosphatase 2 (formerly 2A), regulatory subunit A (PR 65), alpha isoform	2.413	0.031	Day10	0.444	0.02	Day7
prickle1a	Prickle-like 1 (Drosophila) a	13.353	0	Day7	0.163	0.02	Day3
rac3	Ras-related C3 botulinum toxin substrate 3 (rho family, small GTP binding protein Rac3)	2.49	0.025	Day3	0.38	0.02	Day7
raraa	Retinoic acid receptor, alpha a	2.396	0.031	Day10	0.444	0.035	Day7
rhoaa	Ras homolog gene family, member Aa	3.336	0.09	Day1	-	-	-
rhoae	Ras homolog gene family, member Ae	4.414	0.09	Day1	-	-	-
sfrp5	Secreted frizzled-related protein 5	2.431	0.025	Day10	0.413	0.035	Day7
sox10	SRY-box containing gene 10	2.72	0	Day3	0.31	0.02	Day7
sox11a	SRY-box containing gene 11a	2.486	0	Day3	0.302	0.017	Day7
sox14	SRY-box containing gene 14	3.274	0.023	Day10	0.37	0.02	Day7
sox2	SRY-box containing gene 2	3.994	0.1	Day3	-	-	-
sox4a	SRY-box containing gene 4a	2.706	0.09	Day10	-	-	-
sox9a	SRY-box containing gene 9a	3.253	0	Day3	-	-	-
sox9b	SRY-box containing gene 9b	3.52	0.02	Day10	-	-	-
taf5l	TAF5-like RNA polymerase II, p300/CBP-associated factor (PCAF)-associated factor	12.712	0	Day7	0.078	0	Day10
tcf21	Transcription factor 21	2.179	0.036	Day10	-	-	-
tcf7l1a	Transcription factor 7-like 1a (T-cell specific, HMG-box)	3.86	0.031	Day15	-	-	-
tcf7l2	Transcription factor 7-like 2 (T-cell specific, HMG-box)	2.678	0.02	Day3	0.344	0	Day7
tgfb1	Transforming growth factor, beta 1	4.03	0	Day1	0.294	0	Day15
tgfbr1	Transforming growth factor, beta receptor I	2.209	0.031	Day3	0.398	0.02	Day7
vangl2	Vang-like 2 (van gogh, Drosophila)	2.924	0	Day3	0.274	0.016	Day7
wnt11r	Wingless-type MMTV integration site family, member 11, related	2.899	0.496	Day15	-	-	-
wnt4a	Wingless-type MMTV integration site family, member 4a	2.255	0.023	Day10	-	-	-
wnt4b	Wingless-type MMTV integration site family, member 4b	11.51	0	Day1	0.367	0.041	Day7
wnt7a	Wingless-type MMTV integration site family, member 7A	6.568	0.09	Day1	-	-	-
wnt8a	Wingless-type MMTV integration site family, member 8a	40.628	0	Day7	0.017	0	Day10
wnt9a	Wingless-type MMTV integration site family, member 9A	-	-	-	0.402	0.033	Day7
Notch signalling pathway
Official	Gene name	Up-regulated			Down-regulated
gene ID		Fold Change	q value	Time point	Fold Change	q value	Time point
cntn1b	Contactin 1b	2.807	0.025	Day15	-	-	-
dab2	Disabled homolog 2 (Drosophila)	21.395	0	Day7	0.076	0.017	Day3
dlb	DeltaB	2.1	0.036	Day10	-	-	-
dld	DeltaD	3.049	0	Day10	-	-	-
dll4	Delta-like 4 (Drosophila)	-	-	-	0.408	0.033	Day7
fn1b	Fibronectin 1b	8.053	0	Day1	0.147	0	Day7
furina	Furin (paired basic amino acid cleaving enzyme) a	12.146	0	Day7	0.071	0	Day10
furinb	Furin (paired basic amino acid cleaving enzyme) b	7.657	0	Day3	0.154	0.016	Day7
her13	Hairy-related 13	5.464	0.031	Day10	0.189	0.047	Day7
her2	Hairy-related 2	11.316	0.017	Day7	0.082	0.028	Day10
her8a	Hairy-related 8a	2.794	0	Day3	-	-	-
hes5	Hairy and enhancer of split 5 (Drosophila)	2.431	0.1	Day1	-	-	-
jag1a	Jagged 1a	2.993	0	Day3	0.401	0.02	Day7
mag	Myelin associated glycoprotein	3.08	0	Day3	0.325	0.023	Day1
mfng	Manic fringe homolog	2.86	0	Day1	-	-	-
neurod2	Neurogenic differentiation 2	2.099	0.02	Day1	-	-	-
neurod4	Neurogenic differentiation 4	4.498	0	Day10	-	-	-
neurog1	Neurogenin 1	2.365	0.036	Day10	-	-	-
notch1a	Notch homolog 1a	2.012	0.036	Day15	-	-	-
nrarpa	Notch-regulated ankyrin repeat protein a	3.356	0.09	Day1	-	-	-
nrarpb	Notch-regulated ankyrin repeat protein b	4.695	0.024	Day10	0.305	0.047	Day7
numbl	Numb homolog (Drosophila)-like	3.011	0.09	Day1	-	-	-
olig2	Oligodendrocyte lineage transcription factor 2	2.659	0	Day10	-	-	-
rbpjb	Recombination signal binding protein for immunoglobulin kappa J region b	2.093	0.031	Day3	0.432	0.02	Day7
JAK-STAT signalling pathway
Official	Gene name	Up-regulated			Down-regulated
gene ID		Fold Change	q value	Time point	Fold Change	q value	Time point
dtk	Developmental receptor tyrosine kinase	6.257	0	Day3	0.188	0.02	Day7
kdr	Kinase insert domain receptor (a type III receptor tyrosine kinase)	2.569	0.031	Day3	0.319	0.02	Day7
map2k1	Mitogen-activated protein kinase kinase 1	2.748	0.023	Day15	0.4	0	Day7
musk	Muscle, skeletal, receptor tyrosine kinase	-	-	-	0.427	0.047	Day10
pias4l	Protein inhibitor of activated STAT, 4 -like	32.468	0	Day7	0.052	0	Day3
ptpn6	Protein tyrosine phosphatase, non-receptor type 6	2.916	0	Day1	-	-	-
ret1	Receptor tyrosine kinase	3.015	0.025	Day10	0.367	0.035	Day7
rtk6	Eph-like receptor tyrosine kinase 6	3.144	0	Day1	-	-	-
socs3a	Suppressor of cytokine signaling 3a	3.49	0.09	Day1	0.385	0.02	Day7
socs3b	Suppressor of cytokine signaling 3b	5.567	0	Day1	0.312	0	Day15
stat1b	Signal transducer and activator of transcription 1b	-	-	-	0.215	0.035	Day7
stat3	Signal transduction and activation of transcription 3	3.191	0	Day1	-	-	-
stat5.2	Signal transducer and activator of transcription 5.2	2.965	0.036	Day3	0.344	0	Day7
tie2	Endothelium-specific receptor tyrosine kinase 2	-	-	-	0.328	0.023	Day7
SHH signalling pathway
Official	Gene name	Up-regulated			Down-regulated
gene ID		Fold Change	q value	Time point	Fold Change	q value	Time point
arrdc2	Arrestin domain containing 2	3.314	0.012	Day10	0.412	0.017	Day7
arrdc3	Arrestin domain containing 3	3.431	0.02	Day10	0.369	0.02	Day7
gli3	GLI-Kruppel family member GLI3	2.409	0.031	Day10	0.469	0.035	Day7
gsk3b	Glycogen synthase kinase 3 beta	2.472	0.031	Day3	0.347	0.023	Day7
ihhb	Indian hedgehog homolog b	-	-	-	0.387	0.02	Day7
kif11	Kinesin family member 11	11.305	0.017	Day7	0.055	0	Day10
kif14	Kinesin family member 14	-	-	-	0.065	0.017	Day10
kif23	Kinesin family member 23	45.991	0	Day7	0.028	0	Day3
kifc1	Kinesin family member C1	9.27	0.014	Day7	0.065	0	Day10
prkar1a	Protein kinase, cAMP-dependent, regulatory, type I, alpha (tissue specific extinguisher 1)	2.624	0	Day1	-	-	-
ptc1	Patched 1	4.943	0	Day3	0.299	0.017	Day7
shhb	Sonic hedgehog b	2.422	0.1	Day15	-	-	-
FGF signalling pathway
Official	Gene name	Up-regulated			Down-regulated
gene ID		Fold Change	q value	Time point	Fold Change	q value	Time point
atf4	Activating transcription factor 4 (tax-responsive enhancer element B67)	3.197	0.036	Day3	0.329	0.016	Day7
fgf12	Fibroblast growth factor 12	2.85	0.024	Day15	0.413	0.047	Day7
fgf13l	Fibroblast growth factor 13, like	2.603	0.024	Day3	0.355	0.016	Day7
fgf16	Fibroblast growth factor 16	3.639	0.024	Day10	-	-	-
fgf2	Fibroblast growth factor 2	2.138	0.021	Day15	-	-	-
fgf20a	Fibroblast growth factor 20a	2.075	0.031	Day15	-	-	-
fgf8a	Fibroblast growth factor 8 a	-	-	-	0.2	0.036	Day3
fgfr2	Fibroblast growth factor receptor 2	2.544	0.031	Day15	-	-	-
fgfr3	Fibroblast growth factor receptor 3	2.542	0.1	Day1	-	-	-
fgfrl1b	Fibroblast growth factor receptor-like 1b	4.209	0.025	Day3	0.217	0.023	Day7
map2k1	Mitogen-activated protein kinase kinase 1	2.748	0.023	Day15	0.4	0	Day7
met	Met proto-oncogene (hepatocyte growth factor receptor)	4.38	0	Day1	-	-	-
pik3cd	Phosphoinositide-3-kinase, catalytic, delta polypeptide	2.002	0.025	Day10	-	-	-
ptpn6	Protein tyrosine phosphatase, non-receptor type 6	2.916	0	Day1	-	-	-
rac3	Ras-related C3 botulinum toxin substrate 3 (rho family, small GTP binding protein Rac3)	2.49	0.025	Day3	0.38	0.02	Day7
stat3	Signal transduction and activation of transcription 3	3.191	0	Day1	-	-	-
