# Supplementary material for: Genome Wide Expression Profiling during Spinal Cord Regeneration Identifies Comprehensive Cellular Responses in Zebrafish
Source: PLoS One. 2014 Jan 20;9(1):e84212. doi: 10.1371/journal.pone.0084212 (PMC3896338; doi:10.1371/journal.pone.0084212)
Supplement: Table S16 — List of differentially expressed genes commonly expressed in fin, retina, heart and spinal cord regeneration in zebrafish. (XLS) [file pone.0084212.s026.xls]

## Sheet: Sheet1
List of differentially expressed genes commonly expressed in
fin, retina, heart and spinal cord regeneration in zebrafish.
Common genes
Official	Gene name	Up-regulated			Down-regulated
gene ID		Fold Change	q value	Time point	Fold Change	q value	Time point
aldh1a2	Aldehyde dehydrogenase 1 family, member A2	2.6746	0.023	Day1	-	-	-
anxa4	Annexin A4	2.3406	0.012	Day10	0.4391	0.017	Day7
arg2	Arginase, type II	-	-	-	0.2664	0.023	Day7
atf3	Activating transcription factor 3	17.6211	0.023	Day1	0.1826	0.009	Day7
birc5a	Baculoviral IAP repeat-containing 5a	4.335	0.023	Day7	0.111	0.02	Day10
calr	Calreticulin	-	-	-	0.4789	0.028	Day10
ccna2	Cyclin A2	11.9577	0.023	Day7	0.0637	0.02	Day10
cdc20	Cell division cycle 20 homolog	15.2828	0	Day7	0.0293	0.017	Day10
clu	Clusterin	3.4107	0	Day1	-	-	-
csrp1	Cysteine and glycine-rich protein 1	5.3824	0.021	Day10	0.3567	0.028	Day7
cxcl12a	Chemokine ligand 12a	2.6759	0	Day10	-	-	-
dut	DUTP pyrophosphatase	3.521	0.023	Day7	0.2066	0.031	Day10
hspa5	Heat shock 70kDa protein 5	3.6939	0	Day7	0.2385	0.027	Day10
kif11	Kinesin family member 11	11.3046	0.031	Day7	0.0552	0.02	Day10
kpna2	Karyopherin alpha 2	10.9735	0.031	Day7	0.0447	0	Day10
mcm5	MCM5 minichromosome maintenance deficient 5	6.383	0.031	Day7	0.1088	0.017	Day10
nutf2	Nuclear transport factor 2	9.0224	0.012	Day7	0.0723	0	Day10
pdia4	Protein disulfide isomerase associated 4	6.678	0.012	Day7	0.1474	0	Day15
phf5a	Hypothetical LOC569801	6.36	0.023	Day7	0.1659	0.02	Day3
plk1	Polo-like kinase 1 (Drosophila)	16.5422	0	Day7	0.0281	0.035	Day10
rrbp1	Ribosome binding protein 1 homolog (dog)	8.9711	0.031	Day7	0.1225	0.02	Day3
tmem49	Transmembrane protein 49	2.5701	0.017	Day1	-	-	-
ttk	Ttk protein kinase	3.1699	0.02	Day7	0.1506	0.033	Day10
tuba1	Tubulin, alpha 1	6.3847	0.016	Day3	0.3321	0.035	Day7
tubb5	Tubulin, beta 5	5.4715	0.009	Day3	0.3269	0.047	Day7
zgc:110343	Zgc:110343	2.5147	0.016	Day7	0.2523	0	Day10
zgc:56419	Zgc:56419	6.0057	0.017	Day7	0.1565	0.028	Day10
zgc:86839	Zgc:86839	7.5798	0.035	Day7	0.0796	0	Day10
zgc:92903	Zgc:92903	4.6978	0	Day3	0.3526	0.047	Day7
