# Supplementary material for: Genome Wide Expression Profiling during Spinal Cord Regeneration Identifies Comprehensive Cellular Responses in Zebrafish
Source: PLoS One. 2014 Jan 20;9(1):e84212. doi: 10.1371/journal.pone.0084212 (PMC3896338; doi:10.1371/journal.pone.0084212)
Supplement: Table S17 — List of differentially expressed genes related to N-glycan biosynthesis, one carbon folate metabolism and ion channel transport after SCI in zebrafish. (XLS) [file pone.0084212.s027.xls]

## Sheet: Sheet1
List of differentially expressed genes related to
N-glycan biosynthesis, one carbon complements and ion channel transports after
SCI in zebrafish.
N-glycan synthesis related molecules
Official	Gene name	Up-regulated			Down-regulated
gene ID		Fold Change	q value	Time point	Fold Change	q value	Time point
st6gal1	ST6 beta-galactosamide alpha-2,6-sialyltranferase 1	9.144	0.101	Day7	0.2084	0.02	Day3
b4galt1	betaGlcNAc beta 1,4- galactosyltransferase, polypeptide 1	2.9218	0	Day10	-	0.009
alg3	Asparagine-linked glycosylation 3 homolog	5.9859	0.025	Day7	0.1433	0.035	Day10
alg1	Asparagine-linked glycosylation 1 homolog	7.3366	0.035	Day7	0.1278	0.041	Day10
mgat3	Mannosyl glycoprotein beta-1,4-Nacetylglucosaminyltransferase	19.2737	0.017	Day7	0.1169	0.02	Day3
One carbon folate related molecules
Official	Gene name	Up-regulated			Down-regulated
gene ID		Fold Change	q value	Time point	Fold Change	q value	Time point
tyms	Thymidylate synthase	6.2676	0.023	Day7	0.0886	0.026	Day10
shmt1	Serine hydroxymethyltransferase 1 (soluble)	8.9096	0.036	Day7	0.1106	0	Day10
dhfr	Dihydrofolate reductase	3.855	0.025	Day7	0.22	0.016	Day15
atic	5-aminoimidazole-4-carboxamide ribonucleotide formyltransferase	7.7596	0	Day7	0.1284	0.017	Day10
amt	Aminomethyltransferase	4.5446	0.09	Day7	0.3456	0.033	Day3
Ion channel proteins
Official	Gene name	Up-regulated			Down-regulated
gene ID		Fold Change	q value	Time point	Fold Change	q value	Time point
fkbp7	FK506 binding protein 7	3.3781	0.017	Day1	-	-	-
glrbb	Glycine receptor, beta b	2.077	0.014	Day1	-	-	-
kcnj1	Potassium inwardly-rectifying channel, J.1	3.6863	0.033	Day1	0.374	0.023	Day7
kctd12.1	Potassium channel tetramerisation domain containing 12.1	-	-	-	0.2614	0.02	Day3
p2rx3a	Purinergic receptor P2X, ligand-gated ion channel, 3a	-	-	-	0.0637	0.035	Day3
arpp19a	CAMP-regulated phosphoprotein 19a	2.2827	0.047	Day3	0.3189	0.016	Day7
cacna2d1a	Si:ch211-251k4.1	-	-	-	0.3168	0.023	Day7
fkbp9	FK506 binding protein 9	5.4655	0	Day3	0.192	0.047	Day7
ift122	Intraflagellar transport 122 homolog (Chlamydomonas)	2.5322	0.017	Day3	0.3858	0.023	Day7
nalcn	Sodium leak channel, non-selective	2.2955	0	Day3	0.3478	0.02	Day7
pdcd6	Programmed cell death 6	-	-	-	0.3146	0	Day7
traf4a	Tnf receptor-associated factor 4a	2.626	0	Day3	0.339	0.02	Day7
birc5a	Baculoviral IAP repeat-containing 5a	4.335	0	Day7	0.111	0	Day10
birc5b	Baculoviral IAP repeat-containing 5B	71.881	0.033	Day7	0.047	0	Day3
cx43.4	Connexin 43.4	11.324	0.009	Day7	0.0732	0.02	Day10
fkbp10	FK506 binding protein 10	5.2588	0.017	Day7	0.1133	0.023	Day10
kcnk5	Potassium channel, subfamily K, member 5	12.7761	0.035	Day7	0.0722	0.02	Day15
mcoln2	Mucolipin 2	5.3706	0.025	Day7	0.1906	0.009	Day15
p2rx4a	Purinergic receptor P2X, ligand-gated ion channel, 4a	25.0263	0.02	Day7	0.0379	0.035	Day10
p2rx8	Purinergic receptor P2X, ligand-gated ion channel, 8	-	-	-	0.1118	0.017	Day3
spna2	Spectrin alpha 2	114.05	0	Day7	0.022	0	Day3
traf6	TNF receptor-associated factor 6	12.632	0	Day7	0.161	0.025	Day3
traip	TRAF-interacting protein	8.8831	0.023	Day7	0.108	0.029	Day10
trpv4	Transient receptor potential cation channel, V, member 4	-	-	-	0.1183	0.007	Day10
ttrap	Traf and tnf receptor associated protein	5.9943	0.033	Day7	0.1339	0.02	Day10
accn1	Amiloride-sensitive cation channel 1	2.1947	0.023	Day10	-	-	-
accn2b	Amiloride-sensitive cation channel 2 b	3.1876	0	Day10	-	-	-
cacnb2a	Calcium channel, voltage-dependent, beta 2a	12.3052	0	Day10	-	-	-
cacng2	Calcium channel, voltage-dependent, gamma subunit 2	2.7875	0	Day10	-	-	-
cnga5	Cyclic nucleotide gated channel alpha 5	-	-	-	0.4391	0.009	Day7
fkbp11	Transcribed locus	8.0528	0.009	Day10	0.229	0.02	Day7
gria2a	Glutamate receptor, ionotropic, AMPA 2a	3.2116	0.033	Day10	0.3205	0.017	Day7
gria3a	Glutamate receptor, ionotropic, AMPA 3a	3.8466	0.014	Day10	0.3141	0.02	Day7
gria4a	Glutamate receptor, ionotropic, AMPA 4a	4.008	0.033	Day10	0.3022	0.035	Day7
kctd8	Potassium channel tetramerisation domain containing 8	3.1825	0.014	Day10	-	-	-
p2rx1	Purinergic receptor P2X, ligand-gated ion channel, 1	2.6148	0.047	Day10	0.4267	0.02	Day1
gabrb2	Gamma-aminobutyric acid (GABA) A receptor, beta 2	2.4438	0.017	Day15	0.4867	0.033	Day7
gria4b	Glutamate receptor, ionotropic, AMPA 4b	2.7923	0.023	Day15	0.348	0.023	Day7
kcnd3	Potassium voltage-gated channel, member 3	2.7505	0.035	Day15	0.4099	0.033	Day7
kctd16a	Potassium channel tetramerisation domain containing 16a	4.2242	0	Day15	0.2057	0.02	Day7
scn1lab	Sodium channel, voltage-gated, type I like, alpha b	3.6145	0.033	Day15	0.2609	0.023	Day7
scn3b	Sodium channel, voltage-gated, type III, beta	2.8746	0.023	Day15	0.3634	0.016	Day7
scn4bb	Sodium channel, voltage-gated, type IV, beta b	4.6247	0	Day15	0.2239	0.02	Day7
tmem38a	Transmembrane protein 38A	-	-	-	0.286	0.017	Day10

## Sheet: Sheet3
Official	Gene name	Fold change	Time point)
gene ID		Up-regulated		Down-regulated
fkbp7	FK506 binding protein 7	3.3781	Day1)	-
glrbb	Glycine receptor, beta b	2.077	Day1)	-
kcnj1	Potassium inwardly-rectifying channel, J.1	3.6863	Day1)	0.3740 (Day7)
kctd12.1	Potassium channel tetramerisation domain containing 12.1	-		0.2614 (Day3)
p2rx3a	Purinergic receptor P2X, ligand-gated ion channel, 3a	-		0.0637 (Day3)
arpp19a	CAMP-regulated phosphoprotein 19a	2.2827	Day3)	0.3189 (Day7)
cacna2d1a	Si:ch211-251k4.1	-		0.3168 (Day7)
fkbp9	FK506 binding protein 9	5.4655	Day3)	0.1920 (Day7)
ift122	Intraflagellar transport 122 homolog (Chlamydomonas)	2.5322	Day3)	0.3858 (Day7)
nalcn	Sodium leak channel, non-selective	2.2955	Day3)	0.3478 (Day7)
pdcd6	Programmed cell death 6	-		0.3146 (Day7)
traf4a	Tnf receptor-associated factor 4a	2.6259	Day3)	0.3394 (Day7)
birc5a	Baculoviral IAP repeat-containing 5a	4.335	Day7)	0.1110 (Day10)
birc5b	Baculoviral IAP repeat-containing 5B	71.8815	Day7)	0.0471 (Day3)
cx43.4	Connexin 43.4	11.324	Day7)	0.0732 (Day10)
fkbp10	FK506 binding protein 10	5.2588	Day7)	0.1133 (Day10)
kcnk5	Potassium channel, subfamily K, member 5	12.7761	Day7)	0.0722 (Day15)
mcoln2	Mucolipin 2	5.3706	Day7)	0.1906 (Day15)
p2rx4a	Purinergic receptor P2X, ligand-gated ion channel, 4a	25.0263	Day7)	0.0379 (Day10)
p2rx8	Purinergic receptor P2X, ligand-gated ion channel, 8	-		0.1118 (Day3)
spna2	Spectrin alpha 2	114.05	Day7)	0.0219 (Day3)
traf6	TNF receptor-associated factor 6	12.6316	Day7)	0.1611 (Day3)
traip	TRAF-interacting protein	8.8831	Day7)	0.1080 (Day10)
trpv4	Transient receptor potential cation channel, V, member 4	-		0.1183 (Day10)
ttrap	Traf and tnf receptor associated protein	5.9943	Day7)	0.1339 (Day10)
accn1	Amiloride-sensitive cation channel 1	2.1947	Day10)	-
accn2b	Amiloride-sensitive cation channel 2 b	3.1876	Day10)	-
cacnb2a	Calcium channel, voltage-dependent, beta 2a	12.3052	Day10)	-
cacng2	Calcium channel, voltage-dependent, gamma subunit 2	2.7875	Day10)	-
cnga5	Cyclic nucleotide gated channel alpha 5	-		0.4391 (Day7)
fkbp11	Transcribed locus	8.0528	Day10)	0.2290 (Day7)
gria2a	Glutamate receptor, ionotropic, AMPA 2a	3.2116	Day10)	0.3205 (Day7)
gria3a	Glutamate receptor, ionotropic, AMPA 3a	3.8466	Day10)	0.3141 (Day7)
gria4a	Glutamate receptor, ionotropic, AMPA 4a	4.008	Day10)	0.3022 (Day7)
kctd8	Potassium channel tetramerisation domain containing 8	3.1825	Day10)	-
p2rx1	Purinergic receptor P2X, ligand-gated ion channel, 1	2.6148	Day10)	0.4267 (Day1)
gabrb2	Gamma-aminobutyric acid (GABA) A receptor, beta 2	2.4438	Day15)	0.4867 (Day7)
gria4b	Glutamate receptor, ionotropic, AMPA 4b	2.7923	Day15)	0.3480 (Day7)
kcnd3	Potassium voltage-gated channel, member 3	2.7505	Day15)	0.4099 (Day7)
kctd16a	Potassium channel tetramerisation domain containing 16a	4.2242	Day15)	0.2057 (Day7)
scn1lab	Sodium channel, voltage-gated, type I like, alpha b	3.6145	Day15)	0.2609 (Day7)
scn3b	Sodium channel, voltage-gated, type III, beta	2.8746	Day15)	0.3634 (Day7)
scn4bb	Sodium channel, voltage-gated, type IV, beta b	4.6247	Day15)	0.2239 (Day7)
tmem38a	Transmembrane protein 38A	-		0.2860 (Day10)
