# Supplementary material for: Genome Wide Expression Profiling during Spinal Cord Regeneration Identifies Comprehensive Cellular Responses in Zebrafish
Source: PLoS One. 2014 Jan 20;9(1):e84212. doi: 10.1371/journal.pone.0084212 (PMC3896338; doi:10.1371/journal.pone.0084212)
Supplement: Table S18 — List of differentially expressed unannotated genes after SCI in zebrafish. (XLS) [file pone.0084212.s028.xls]

## Sheet: Sheet1
List of differentially expressed unannotated genes after SCI in zebrafish.
Unigene ID	Possible Function	Up-regulated			Down-regulated
		Fold Change	q value	Time point	Fold Change	q value	Time point
Dr.80434	Zinc finger protein 389	83.257	0	Day7	0.0221	0	Day3
Dr.4565	Putative nuclease HARBI1	21.911	0.023	Day7	0.0818	0.023	Day3
Dr.105787	ZPA domain containing protein	2248.46	0	Day7	0.0005	0.024	Day3
Dr.11735	Ras signaling related	99.533	0.01	Day7	0.0133	0.027	Day3
Dr.85739	Spp1/ Osteopontin	9.2461	0.025	Day1	-	-	-
Dr.133553	cAMP responsive element	7.4797	0.017	Day1	0.3383	0.016	Day7
Dr.81929	Retinal rod rhodopsin sensitive cGMP	7.3742	0.014	Day3	0.1558	0.036	Day7
Dr.148713	Amine sulfotransferase	49.364	0.021	Day10	0.058	0.023	Day7
Dr.83494	Vesicle transport protein SFT2B	331.26	0.031	Day7	0.0122	0.017	Day3
